# Supplementary material for: Extracellular Vesicles Released by Glioblastoma Cells Stimulate Normal Astrocytes to Acquire a Tumor-Supportive Phenotype Via p53 and MYC Signaling Pathways
Source: Mol Neurobiol. 2018 Oct 23;56(6):4566–81. doi: 10.1007/s12035-018-1385-1 (PMC6505517; doi:10.1007/s12035-018-1385-1)
Supplement: Supplementary file 2 — (XLSX 1087 kb) [file 12035_2018_1385_MOESM2_ESM.xlsx]

## Sheet: Supp.Table 1
Supplementary Table 1: Patient-derived glioblastoma cell lines maintained as glioma neural stem cell cultures
More information, including exome sequencing and gene expression microarray data, is available at: www.qimrberghofer.edu.au/our-research/commercialisation/q-cell/

## Sheet: Supp.Table 2
Supplementary Table 2: EV proteomes
Protein Accession	Protein Name	Gene Name	GBM STEM EV (identified in EV from >2 primary GBM cells)	GBM DIFF EV (identified in EV from >2 primary GBM cells)	ASTROCYTE EV	Top 100 EXO
CH10_HUMAN	10 kDa heat shock protein, mitochondrial	HSPE1	X
1433B_HUMAN	14-3-3 protein beta/alpha	YWHAB	X	X	X	X
1433E_HUMAN	14-3-3 protein epsilon	YWHAE		X	X	X
1433G_HUMAN	14-3-3 protein gamma	YWHAG	X	X		X
1433S_HUMAN	14-3-3 protein sigma	SFN			X
1433Z_HUMAN	14-3-3 protein zeta/delta	YWHAZ	X	X	X	X
DHB14_HUMAN	17-beta-hydroxysteroid dehydrogenase 14	HSD17B14			X
KBL_HUMAN	2-amino-3-ketobutyrate coenzyme A ligase, mitochondrial	GCAT	X
DECR_HUMAN	2,4-dienoyl-CoA reductase, mitochondrial	DECR1	X
PSD11_HUMAN	26S proteasome non-ATPase regulatory subunit 11	PSMD11			X
PSMD2_HUMAN	26S proteasome non-ATPase regulatory subunit 2	PSMD2			X
PSMD3_HUMAN	26S proteasome non-ATPase regulatory subunit 3	PSMD3			X
PRS10_HUMAN	26S proteasome regulatory subunit 10B	PSMC6			X
PRS6A_HUMAN	26S proteasome regulatory subunit 6A	PSMC3			X
PRS6B_HUMAN	26S proteasome regulatory subunit 6B	PSMC4			X
PRS8_HUMAN	26S proteasome regulatory subunit 8	PSMC5			X
HCD2_HUMAN	3-hydroxyacyl-CoA dehydrogenase type-2	HSD17B10	X
THIM_HUMAN	3-ketoacyl-CoA thiolase, mitochondrial	ACAA2	X		X
THIK_HUMAN	3-ketoacyl-CoA thiolase, peroxisomal	ACAA1	X
AL9A1_HUMAN	4-trimethylaminobutyraldehyde dehydrogenase	ALDH9A1	X
RS10_HUMAN	40S ribosomal protein S10	RPS10	X		X
RS11_HUMAN	40S ribosomal protein S11	RPS11	X
RS12_HUMAN	40S ribosomal protein S12	RPS12	X		X
RS13_HUMAN	40S ribosomal protein S13	RPS13	X	X	X
RS14_HUMAN	40S ribosomal protein S14	RPS14	X
RS16_HUMAN	40S ribosomal protein S16	RPS16	X	X	X
RS18_HUMAN	40S ribosomal protein S18	RPS18	X	X	X
RS2_HUMAN	40S ribosomal protein S2	RPS2	X
RS20_HUMAN	40S ribosomal protein S20	RPS20	X
RS23_HUMAN	40S ribosomal protein S23	RPS23	X	X	X
RS24_HUMAN	40S ribosomal protein S24	RPS24			X
RS25_HUMAN	40S ribosomal protein S25	RPS25	X	X	X
RS26_HUMAN	40S ribosomal protein S26	RPS26	X	X	X
RS28_HUMAN	40S ribosomal protein S28	RPS28	X	X	X
RS3_HUMAN	40S ribosomal protein S3	RPS3	X	X	X
RS30_HUMAN	40S ribosomal protein S30	FAU	X
RS4X_HUMAN	40S ribosomal protein S4, X isoform	RPS4X	X	X	X
RS4Y1_HUMAN	40S ribosomal protein S4, Y isoform 1	RPS4Y1	X	X	X
RS5_HUMAN	40S ribosomal protein S5	RPS5	X
RS6_HUMAN	40S ribosomal protein S6	RPS6	X	X	X
RS7_HUMAN	40S ribosomal protein S7	RPS7		X	X
RS8_HUMAN	40S ribosomal protein S8	RPS8	X	X	X
RS9_HUMAN	40S ribosomal protein S9	RPS9	X	X	X
RSSA_HUMAN	40S ribosomal protein SA	RPSA	X	X	X
4F2_HUMAN	4F2 cell-surface antigen heavy chain	SLC3A2	X	X	X	X
5NTD_HUMAN	5~-nucleotidase	NT5E	X	X
6PGL_HUMAN	6-phosphogluconolactonase	PGLS			X
CH60_HUMAN	60 kDa heat shock protein, mitochondrial	HSPD1	X	X	X
RLA0_HUMAN	60S acidic ribosomal protein P0	RPLP0	X	X	X
RLA0L_HUMAN	60S acidic ribosomal protein P0-like	RPLP0P6			X
RLA2_HUMAN	60S acidic ribosomal protein P2	RPLP2	X		X
RL10L_HUMAN	60S ribosomal protein L10-like	RPL10L		X	X
RL10A_HUMAN	60S ribosomal protein L10a	RPL10A			X
RL12_HUMAN	60S ribosomal protein L12	RPL12	X	X	X
RL13_HUMAN	60S ribosomal protein L13	RPL13	X	X	X
RL13A_HUMAN	60S ribosomal protein L13a	RPL13A	X
RL14_HUMAN	60S ribosomal protein L14	RPL14	X	X	X
RL15_HUMAN	60S ribosomal protein L15	RPL15	X	X
RL17_HUMAN	60S ribosomal protein L17	RPL17	X		X
RL18_HUMAN	60S ribosomal protein L18	RPL18	X	X	X
RL18A_HUMAN	60S ribosomal protein L18a	RPL18A		X
RL19_HUMAN	60S ribosomal protein L19	RPL19	X
RL21_HUMAN	60S ribosomal protein L21	RPL21	X
RL22_HUMAN	60S ribosomal protein L22	RPL22	X	X
RL23_HUMAN	60S ribosomal protein L23	RPL23			X
RL23A_HUMAN	60S ribosomal protein L23a	RPL23A	X	X
RL24_HUMAN	60S ribosomal protein L24	RPL24	X		X
RL26_HUMAN	60S ribosomal protein L26	RPL26	X
RL27_HUMAN	60S ribosomal protein L27	RPL27	X	X	X
RL27A_HUMAN	60S ribosomal protein L27a	RPL27A	X	X	X
RL29_HUMAN	60S ribosomal protein L29	RPL29	X
RL3_HUMAN	60S ribosomal protein L3	RPL3	X
RL31_HUMAN	60S ribosomal protein L31	RPL31	X
RL35_HUMAN	60S ribosomal protein L35	RPL35	X
RL35A_HUMAN	60S ribosomal protein L35a	RPL35A	X
RL38_HUMAN	60S ribosomal protein L38	RPL38	X		X
RL4_HUMAN	60S ribosomal protein L4	RPL4	X	X	X
RL6_HUMAN	60S ribosomal protein L6	RPL6	X	X	X
RL7_HUMAN	60S ribosomal protein L7	RPL7	X	X	X
RL7A_HUMAN	60S ribosomal protein L7a	RPL7A	X	X	X
RL8_HUMAN	60S ribosomal protein L8	RPL8	X	X	X
DHCR7_HUMAN	7-dehydrocholesterol reductase	DHCR7	X
5NT3B_HUMAN	7-methylguanosine phosphate-specific 5~-nucleotidase	NT5C3B	X
GRP78_HUMAN	78 kDa glucose-regulated protein	HSPA5	X	X	X	X
ASPM_HUMAN	Abnormal spindle-like microcephaly-associated protein	ASPM	X
THIC_HUMAN	Acetyl-CoA acetyltransferase, cytosolic	ACAT2	X
THIL_HUMAN	Acetyl-CoA acetyltransferase, mitochondrial	ACAT1	X		X
ACACB_HUMAN	Acetyl-CoA carboxylase 2	ACACB			X
ACON_HUMAN	Aconitate hydratase, mitochondrial	ACO2	X	X	X
ARC1B_HUMAN	Actin-related protein 2/3 complex subunit 1B	ARPC1B		X
ARPC3_HUMAN	Actin-related protein 2/3 complex subunit 3	ARPC3	X
ARPC4_HUMAN	Actin-related protein 2/3 complex subunit 4	ARPC4	X	X	X
ARP3B_HUMAN	Actin-related protein 3B	ACTR3B			X
ACTC_HUMAN	Actin, alpha cardiac muscle 1	ACTC1	X	X	X
ACTS_HUMAN	Actin, alpha skeletal muscle	ACTA1	X		X
ACTA_HUMAN	Actin, aortic smooth muscle	ACTA2		X	X
ACTB_HUMAN	Actin, cytoplasmic 1	ACTB	X	X	X	X
ACTG_HUMAN	Actin, cytoplasmic 2	ACTG1			X	X
ACTH_HUMAN	Actin, gamma-enteric smooth muscle	ACTG2			X
TCP4_HUMAN	Activated RNA polymerase II transcriptional coactivator p15	SUB1	X
APT_HUMAN	Adenine phosphoribosyltransferase	APRT	X
SAHH_HUMAN	Adenosylhomocysteinase	AHCY	X			X
KAD1_HUMAN	Adenylate kinase isoenzyme 1	AK1			X
CAP1_HUMAN	Adenylyl cyclase-associated protein 1	CAP1	X	X	X
APMAP_HUMAN	Adipocyte plasma membrane-associated protein	APMAP	X	X
ARF1_HUMAN	ADP-ribosylation factor 1	ARF1	X	X	X	X
ARF4_HUMAN	ADP-ribosylation factor 4	ARF4	X	X	X
ARF6_HUMAN	ADP-ribosylation factor 6	ARF6		X	X
GGA1_HUMAN	ADP-ribosylation factor-binding protein GGA1	GGA1	X	X
ARL1_HUMAN	ADP-ribosylation factor-like protein 1	ARL1			X
ARL3_HUMAN	ADP-ribosylation factor-like protein 3	ARL3			X
ARL8A_HUMAN	ADP-ribosylation factor-like protein 8A	ARL8A		X
ARL8B_HUMAN	ADP-ribosylation factor-like protein 8B	ARL8B		X
ADT1_HUMAN	ADP/ATP translocase 1	SLC25A4	X		X
ADT2_HUMAN	ADP/ATP translocase 2	SLC25A5	X	X	X
ADT3_HUMAN	ADP/ATP translocase 3	SLC25A6	X	X	X
ADT4_HUMAN	ADP/ATP translocase 4	SLC25A31			X
AFAM_HUMAN	Afamin	AFM	X
SYAC_HUMAN	Alanine--tRNA ligase, cytoplasmic	AARS			X
ADH1G_HUMAN	Alcohol dehydrogenase 1C	ADH1C	X
AL8A1_HUMAN	Aldehyde dehydrogenase family 8 member A1	ALDH8A1	X
ALDH2_HUMAN	Aldehyde dehydrogenase, mitochondrial	ALDH2	X
AOXA_HUMAN	Aldehyde oxidase	AOX1	X
A1AG1_HUMAN	Alpha-1-acid glycoprotein 1	ORM1	X
A1AG2_HUMAN	Alpha-1-acid glycoprotein 2	ORM2	X
AACT_HUMAN	Alpha-1-antichymotrypsin	SERPINA3	X
A1AT_HUMAN	Alpha-1-antitrypsin	SERPINA1	X
A1BG_HUMAN	Alpha-1B-glycoprotein	A1BG	X
FETUA_HUMAN	Alpha-2-HS-glycoprotein	AHSG	X
A2MG_HUMAN	Alpha-2-macroglobulin	A2M	X		X	X
ACTN1_HUMAN	Alpha-actinin-1	ACTN1	X	X	X
ACTN2_HUMAN	Alpha-actinin-2	ACTN2	X	X	X
ACTN3_HUMAN	Alpha-actinin-3	ACTN3	X		X
ACTN4_HUMAN	Alpha-actinin-4	ACTN4	X	X	X	X
ADDA_HUMAN	Alpha-adducin	ADD1			X
AL7A1_HUMAN	Alpha-aminoadipic semialdehyde dehydrogenase	ALDH7A1	X
CRYAB_HUMAN	Alpha-crystallin B chain	CRYAB	X	X
ENOA_HUMAN	Alpha-enolase	ENO1	X	X	X	X
AINX_HUMAN	Alpha-internexin	INA	X	X	X
AMPN_HUMAN	Aminopeptidase N	ANPEP			X
ZFAN3_HUMAN	AN1-type zinc finger protein 3	ZFAND3			X
ANGT_HUMAN	Angiotensinogen	AGT	X
ANR65_HUMAN	Ankyrin repeat domain-containing protein 65	ANKRD65			X
ANK2_HUMAN	Ankyrin-2	ANK2	X
ANXA1_HUMAN	Annexin A1	ANXA1	X	X	X	X
ANX11_HUMAN	Annexin A11	ANXA11	X	X	X	X
ANXA2_HUMAN	Annexin A2	ANXA2	X	X	X	X
ANXA4_HUMAN	Annexin A4	ANXA4	X	X	X	X
ANXA5_HUMAN	Annexin A5	ANXA5	X	X	X	X
ANXA6_HUMAN	Annexin A6	ANXA6	X	X	X	X
ANXA7_HUMAN	Annexin A7	ANXA7	X	X	X
AP2A1_HUMAN	AP-2 complex subunit alpha-1	AP2A1	X
AP3B1_HUMAN	AP-3 complex subunit beta-1	AP3B1			X
APOA1_HUMAN	Apolipoprotein A-I	APOA1	X
APOA2_HUMAN	Apolipoprotein A-II	APOA2	X
APOB_HUMAN	Apolipoprotein B-100	APOB			X
APOC3_HUMAN	Apolipoprotein C-III	APOC3	X
APOD_HUMAN	Apolipoprotein D	APOD	X
APOA_HUMAN	Apolipoprotein(a)	LPA	X
BAX_HUMAN	Apoptosis regulator BAX	BAX			X
ASAP2_HUMAN	Arf-GAP with SH3 domain, ANK repeat and PH domain-containing protein 2	ASAP2	X	X
ARGI1_HUMAN	Arginase-1	ARG1	X		X
ARGL1_HUMAN	Arginine and glutamate-rich protein 1	ARGLU1	X
SYRC_HUMAN	Arginine--tRNA ligase, cytoplasmic	RARS			X
ARLY_HUMAN	Argininosuccinate lyase	ASL	X
AATC_HUMAN	Aspartate aminotransferase, cytoplasmic	GOT1	X		X
AATM_HUMAN	Aspartate aminotransferase, mitochondrial	GOT2	X	X
SYDC_HUMAN	Aspartate--tRNA ligase, cytoplasmic	DARS			X
ATLA3_HUMAN	Atlastin-3	ATL3			X
ATP6_HUMAN	ATP synthase subunit a	MT-ATP6	X
ATPA_HUMAN	ATP synthase subunit alpha, mitochondrial	ATP5A1	X	X	X
ATPB_HUMAN	ATP synthase subunit beta, mitochondrial	ATP5B	X	X	X
ATP5L_HUMAN	ATP synthase subunit g, mitochondrial	ATP5L	X	X
ABCB6_HUMAN	ATP-binding cassette sub-family B member 6, mitochondrial	ABCB6		X
ACLY_HUMAN	ATP-citrate synthase	ACLY			X	X
PFKAM_HUMAN	ATP-dependent 6-phosphofructokinase, muscle type	PFKM			X
PFKAP_HUMAN	ATP-dependent 6-phosphofructokinase, platelet type	PFKP			X
DHX9_HUMAN	ATP-dependent RNA helicase A	DHX9	X		X
DDX24_HUMAN	ATP-dependent RNA helicase DDX24	DDX24	X
DX39A_HUMAN	ATP-dependent RNA helicase DDX39A	DDX39A	X	X	X
DDX3X_HUMAN	ATP-dependent RNA helicase DDX3X	DDX3X	X		X
DDX3Y_HUMAN	ATP-dependent RNA helicase DDX3Y	DDX3Y	X		X
DDX42_HUMAN	ATP-dependent RNA helicase DDX42	DDX42	X
TDRD9_HUMAN	ATP-dependent RNA helicase TDRD9	TDRD9			X
KCJ11_HUMAN	ATP-sensitive inward rectifier potassium channel 11	KCNJ11			X
ASNA_HUMAN	ATPase ASNA1	ASNA1			X
ANPRB_HUMAN	Atrial natriuretic peptide receptor 2	NPR2			X
ATRN_HUMAN	Attractin	ATRN	X
BAF_HUMAN	Barrier-to-autointegration factor	BANF1	X	X
BASI_HUMAN	Basigin	BSG		X		X
B4GT1_HUMAN	Beta-1,4-galactosyltransferase 1	B4GALT1			X
B4GT5_HUMAN	Beta-1,4-galactosyltransferase 5	B4GALT5	X		X
APOH_HUMAN	Beta-2-glycoprotein 1	APOH	X
B2MG_HUMAN	Beta-2-microglobulin	B2M		X
SNTB2_HUMAN	Beta-2-syntrophin	SNTB2			X
ACTBL_HUMAN	Beta-actin-like protein 2	ACTBL2	X	X	X
CNDP1_HUMAN	Beta-Ala-His dipeptidase	CNDP1	X
ENOB_HUMAN	Beta-enolase	ENO3	X		X
HEXB_HUMAN	Beta-hexosaminidase subunit beta	HEXB		X
BHMT1_HUMAN	Betaine--homocysteine S-methyltransferase 1	BHMT	X
PUR9_HUMAN	Bifunctional purine biosynthesis protein PURH	ATIC	X		X
PGS1_HUMAN	Biglycan	BGN			X
BL1S1_HUMAN	Biogenesis of lysosome-related organelles complex 1 subunit 1	BLOC1S1			X
BTD_HUMAN	Biotinidase	BTD	X
BLMH_HUMAN	Bleomycin hydrolase	BLMH			X
CF089_HUMAN	Bombesin receptor-activated protein C6orf89	C6orf89	X
BMP15_HUMAN	Bone morphogenetic protein 15	BMP15		X
BASP1_HUMAN	Brain acid soluble protein 1	BASP1			X
BAZ2A_HUMAN	Bromodomain adjacent to zinc finger domain protein 2A	BAZ2A	X	X
C1TC_HUMAN	C-1-tetrahydrofolate synthase, cytoplasmic	MTHFD1		X
CAD13_HUMAN	Cadherin-13	CDH13			X
CADH2_HUMAN	Cadherin-2	CDH2	X	X	X
KCMA1_HUMAN	Calcium-activated potassium channel subunit alpha-1	KCNMA1			X
CAPS1_HUMAN	Calcium-dependent secretion activator 1	CADPS			X
CHSP1_HUMAN	Calcium-regulated heat-stable protein 1	CARHSP1			X
KCC2A_HUMAN	Calcium/calmodulin-dependent protein kinase type II subunit alpha	CAMK2A			X
CALD1_HUMAN	Caldesmon	CALD1	X	X	X
CALM1_HUMAN	Calmodulin-1	CALM1	X	X	X
CALL3_HUMAN	Calmodulin-like protein 3	CALML3			X
CALL5_HUMAN	Calmodulin-like protein 5	CALML5	X		X
CALX_HUMAN	Calnexin	CANX	X	X	X
CAN1_HUMAN	Calpain-1 catalytic subunit	CAPN1			X
CALR_HUMAN	Calreticulin	CALR	X	X	X
CPSM_HUMAN	Carbamoyl-phosphate synthase [ammonia], mitochondrial	CPS1	X
CAH3_HUMAN	Carbonic anhydrase 3	CA3	X		X
CBPB2_HUMAN	Carboxypeptidase B2	CPB2	X
CPN2_HUMAN	Carboxypeptidase N subunit 2	CPN2	X
CMYA5_HUMAN	Cardiomyopathy-associated protein 5	CMYA5			X
CSK2B_HUMAN	Casein kinase II subunit beta	CSNK2B	X
CASPE_HUMAN	Caspase-14	CASP14			X
CATA_HUMAN	Catalase	CAT	X
CTNA1_HUMAN	Catenin alpha-1	CTNNA1			X
CTNB1_HUMAN	Catenin beta-1	CTNNB1		X	X
CTND1_HUMAN	Catenin delta-1	CTNND1		X	X
CATD_HUMAN	Cathepsin D	CTSD	X	X	X
MPRD_HUMAN	Cation-dependent mannose-6-phosphate receptor	M6PR		X
MPRI_HUMAN	Cation-independent mannose-6-phosphate receptor	IGF2R	X
CAVN1_HUMAN	Caveolae-associated protein 1	CAVIN1	X
CAV1_HUMAN	Caveolin-1	CAV1	X	X	X
CD166_HUMAN	CD166 antigen	ALCAM			X
CD44_HUMAN	CD44 antigen	CD44	X	X	X
CD63_HUMAN	CD63 antigen	CD63	X	X	X	X
CD81_HUMAN	CD81 antigen	CD81	X		X	X
CD9_HUMAN	CD9 antigen	CD9	X	X	X	X
CD97_HUMAN	CD97 antigen	CD97		X
MUC18_HUMAN	Cell surface glycoprotein MUC18	MCAM			X
CENPJ_HUMAN	Centromere protein J	CENPJ			X
CBLN4_HUMAN	Cerebellin-4	CBLN4	X
CERU_HUMAN	Ceruloplasmin	CP	X
CHM2A_HUMAN	Charged multivesicular body protein 2a	CHMP2A		X	X
CHM2B_HUMAN	Charged multivesicular body protein 2b	CHMP2B	X
CLIC1_HUMAN	Chloride intracellular channel protein 1	CLIC1	X	X	X	X
CLIC4_HUMAN	Chloride intracellular channel protein 4	CLIC4		X	X
CHLE_HUMAN	Cholinesterase	BCHE	X
CHAP1_HUMAN	Chromosome alignment-maintaining phosphoprotein 1	CHAMP1			X
CFA44_HUMAN	Cilia- and flagella-associated protein 44	CFAP44	X
CISY_HUMAN	Citrate synthase, mitochondrial	CS	X	X	X
CLH1_HUMAN	Clathrin heavy chain 1	CLTC	X	X	X	X
CLH2_HUMAN	Clathrin heavy chain 2	CLTCL1		X	X
CPSF1_HUMAN	Cleavage and polyadenylation specificity factor subunit 1	CPSF1			X
CLUS_HUMAN	Clusterin	CLU	X	X
COPA_HUMAN	Coatomer subunit alpha	COPA			X
COPB_HUMAN	Coatomer subunit beta	COPB1			X
COPD_HUMAN	Coatomer subunit delta	ARCN1			X
COPG1_HUMAN	Coatomer subunit gamma-1	COPG1			X
COF1_HUMAN	Cofilin-1	CFL1	X	X	X	X
COF2_HUMAN	Cofilin-2	CFL2		X	X
CD158_HUMAN	Coiled-coil domain-containing protein 158	CCDC158			X
CO1A1_HUMAN	Collagen alpha-1(I) chain	COL1A1			X
CO2A1_HUMAN	Collagen alpha-1(II) chain	COL2A1			X
CO6A1_HUMAN	Collagen alpha-1(VI) chain	COL6A1		X	X
CO8A1_HUMAN	Collagen alpha-1(VIII) chain	COL8A1			X
COCA1_HUMAN	Collagen alpha-1(XII) chain	COL12A1	X
CO1A2_HUMAN	Collagen alpha-2(I) chain	COL1A2			X
CO6A2_HUMAN	Collagen alpha-2(VI) chain	COL6A2			X
CO6A3_HUMAN	Collagen alpha-3(VI) chain	COL6A3			X
C1QT1_HUMAN	Complement C1q tumor necrosis factor-related protein 1	C1QTNF1	X
C1R_HUMAN	Complement C1r subcomponent	C1R			X
C1RL_HUMAN	Complement C1r subcomponent-like protein	C1RL	X
CO2_HUMAN	Complement C2	C2	X
CO3_HUMAN	Complement C3	C3			X
CO5_HUMAN	Complement C5	C5	X		X
CFAB_HUMAN	Complement factor B	CFB	X
CFAI_HUMAN	Complement factor I	CFI	X
CPNE3_HUMAN	Copine-3	CPNE3	X
CPNE8_HUMAN	Copine-8	CPNE8	X		X
H2AW_HUMAN	Core histone macro-H2A.2	H2AFY2	X		X
CDSN_HUMAN	Corneodesmosin	CDSN	X		X
COR1B_HUMAN	Coronin-1B	CORO1B			X
COR1C_HUMAN	Coronin-1C	CORO1C			X
KCRB_HUMAN	Creatine kinase B-type	CKB	X	X	X
KCRM_HUMAN	Creatine kinase M-type	CKM	X	X	X
KCRS_HUMAN	Creatine kinase S-type, mitochondrial	CKMT2			X
KCRU_HUMAN	Creatine kinase U-type, mitochondrial	CKMT1A			X
CUL3_HUMAN	Cullin-3	CUL3	X
CAND1_HUMAN	Cullin-associated NEDD8-dissociated protein 1	CAND1		X
CREB5_HUMAN	Cyclic AMP-responsive element-binding protein 5	CREB5			X
CYTA_HUMAN	Cystatin-A	CSTA	X
CSRP1_HUMAN	Cysteine and glycine-rich protein 1	CSRP1	X		X
CSRP2_HUMAN	Cysteine and glycine-rich protein 2	CSRP2	X
CYTM1_HUMAN	Cysteine-rich and transmembrane domain-containing protein 1	CYSTM1		X
CSR2B_HUMAN	Cysteine-rich protein 2-binding protein	KAT14			X
CYC_HUMAN	Cytochrome c	CYCS	X		X
COX2_HUMAN	Cytochrome c oxidase subunit 2	MT-CO2	X	X	X
COX41_HUMAN	Cytochrome c oxidase subunit 4 isoform 1, mitochondrial	COX4I1	X	X
DYHC1_HUMAN	Cytoplasmic dynein 1 heavy chain 1	DYNC1H1	X	X	X
CYFP1_HUMAN	Cytoplasmic FMR1-interacting protein 1	CYFIP1		X
CKAP4_HUMAN	Cytoskeleton-associated protein 4	CKAP4	X
AL1L1_HUMAN	Cytosolic 10-formyltetrahydrofolate dehydrogenase	ALDH1L1	X
SERA_HUMAN	D-3-phosphoglycerate dehydrogenase	PHGDH	X	X	X
PGS2_HUMAN	Decorin	DCN			X
DMBT1_HUMAN	Deleted in malignant brain tumors 1 protein	DMBT1			X
DCD_HUMAN	Dermcidin	DCD	X	X	X
DESM_HUMAN	Desmin	DES	X	X	X
DSC1_HUMAN	Desmocollin-1	DSC1	X	X	X
DSC3_HUMAN	Desmocollin-3	DSC3			X
DSG1_HUMAN	Desmoglein-1	DSG1	X	X	X
DESP_HUMAN	Desmoplakin	DSP	X		X
DEST_HUMAN	Destrin	DSTN			X
ODO2_HUMAN	Dihydrolipoyllysine-residue succinyltransferase component of 2-oxoglutarate dehydrogenase complex, mitochondrial	DLST			X
DPYS_HUMAN	Dihydropyrimidinase	DPYS	X
DPYL2_HUMAN	Dihydropyrimidinase-related protein 2	DPYSL2	X	X	X
DPYL3_HUMAN	Dihydropyrimidinase-related protein 3	DPYSL3	X	X
CATC_HUMAN	Dipeptidyl peptidase 1	CTSC		X
DIP2B_HUMAN	Disco-interacting protein 2 homolog B	DIP2B		X
ADA10_HUMAN	Disintegrin and metalloproteinase domain-containing protein 10	ADAM10		X
DIRC2_HUMAN	Disrupted in renal carcinoma protein 2	DIRC2		X	X
DDB1_HUMAN	DNA damage-binding protein 1	DDB1			X
DNLI4_HUMAN	DNA ligase 4	LIG4	X		X
TOP2B_HUMAN	DNA topoisomerase 2-beta	TOP2B	X
PRKDC_HUMAN	DNA-dependent protein kinase catalytic subunit	PRKDC			X
DNJA1_HUMAN	DnaJ homolog subfamily A member 1	DNAJA1		X
DNJA2_HUMAN	DnaJ homolog subfamily A member 2	DNAJA2		X
DNJC5_HUMAN	DnaJ homolog subfamily C member 5	DNAJC5	X	X
OST48_HUMAN	Dolichyl-diphosphooligosaccharide--protein glycosyltransferase 48 kDa subunit	DDOST	X	X	X
RPN1_HUMAN	Dolichyl-diphosphooligosaccharide--protein glycosyltransferase subunit 1	RPN1	X	X	X
DUS8_HUMAN	Dual specificity protein phosphatase 8	DUSP8	X
DYN2_HUMAN	Dynamin-2	DNM2	X	X	X
DYSF_HUMAN	Dysferlin	DYSF			X
NSE2_HUMAN	E3 SUMO-protein ligase NSE2	NSMCE2			X
RN167_HUMAN	E3 ubiquitin-protein ligase RNF167	RNF167		X
TRI23_HUMAN	E3 ubiquitin-protein ligase TRIM23	TRIM23		X	X
EDIL3_HUMAN	EGF-like repeat and discoidin I-like domain-containing protein 3	EDIL3		X	X
EHD1_HUMAN	EH domain-containing protein 1	EHD1		X	X
EHD2_HUMAN	EH domain-containing protein 2	EHD2		X	X
EHD3_HUMAN	EH domain-containing protein 3	EHD3			X
EHD4_HUMAN	EH domain-containing protein 4	EHD4	X	X	X	X
ELN_HUMAN	Elastin	ELN			X
EF1A1_HUMAN	Elongation factor 1-alpha 1	EEF1A1		X	X	X
EF1A2_HUMAN	Elongation factor 1-alpha 2	EEF1A2			X
EF1G_HUMAN	Elongation factor 1-gamma	EEF1G		X	X
EF2_HUMAN	Elongation factor 2	EEF2	X	X	X	X
EFTU_HUMAN	Elongation factor Tu, mitochondrial	TUFM	X		X
EGLN_HUMAN	Endoglin	ENG			X
ENPL_HUMAN	Endoplasmin	HSP90B1	X	X	X
EPHA2_HUMAN	Ephrin type-A receptor 2	EPHA2	X	X	X
EGFR_HUMAN	Epidermal growth factor receptor	EGFR		X
ES8L1_HUMAN	Epidermal growth factor receptor kinase substrate 8-like protein 1	EPS8L1	X	X	X
HYEP_HUMAN	Epoxide hydrolase 1	EPHX1	X
ERD21_HUMAN	ER lumen protein-retaining receptor 1	KDELR1			X
STOM_HUMAN	Erythrocyte band 7 integral membrane protein	STOM	X	X	X	X
IF4A1_HUMAN	Eukaryotic initiation factor 4A-I	EIF4A1	X	X	X
IF4A3_HUMAN	Eukaryotic initiation factor 4A-III	EIF4A3			X
ERF1_HUMAN	Eukaryotic peptide chain release factor subunit 1	ETF1			X
EIF3A_HUMAN	Eukaryotic translation initiation factor 3 subunit A	EIF3A	X		X
EIF3B_HUMAN	Eukaryotic translation initiation factor 3 subunit B	EIF3B			X
EIFCL_HUMAN	Eukaryotic translation initiation factor 3 subunit C-like protein	EIF3CL			X
IF4H_HUMAN	Eukaryotic translation initiation factor 4H	EIF4H	X
IF5A1_HUMAN	Eukaryotic translation initiation factor 5A-1	EIF5A			X
IF6_HUMAN	Eukaryotic translation initiation factor 6	EIF6			X
EXT2_HUMAN	Exostosin-2	EXT2			X
XPO2_HUMAN	Exportin-2	CSE1L	X	X	X
EZRI_HUMAN	Ezrin	EZR	X	X	X	X
CAZA1_HUMAN	F-actin-capping protein subunit alpha-1	CAPZA1	X	X	X
CAZA2_HUMAN	F-actin-capping protein subunit alpha-2	CAPZA2			X
CAPZB_HUMAN	F-actin-capping protein subunit beta	CAPZB	X
FSCN1_HUMAN	Fascin	FSCN1	X	X	X
FAS_HUMAN	Fatty acid synthase	FASN	X		X	X
FABP5_HUMAN	Fatty acid-binding protein, epidermal	FABP5	X		X
FABPH_HUMAN	Fatty acid-binding protein, heart	FABP3		X
FARP1_HUMAN	FERM, ARHGEF and pleckstrin domain-containing protein 1	FARP1			X
FRIH_HUMAN	Ferritin heavy chain	FTH1	X	X	X
FRIL_HUMAN	Ferritin light chain	FTL	X	X	X
FINC_HUMAN	Fibronectin	FN1	X	X	X
FILA2_HUMAN	Filaggrin-2	FLG2	X	X	X
FLNA_HUMAN	Filamin-A	FLNA	X	X	X	X
FLNB_HUMAN	Filamin-B	FLNB	X		X
FLNC_HUMAN	Filamin-C	FLNC	X	X	X
BLVRB_HUMAN	Flavin reductase (NADPH)	BLVRB			X
FLOT1_HUMAN	Flotillin-1	FLOT1	X	X	X	X
FLOT2_HUMAN	Flotillin-2	FLOT2		X	X
FHL1_HUMAN	Four and a half LIM domains protein 1	FHL1	X		X
FHL2_HUMAN	Four and a half LIM domains protein 2	FHL2			X
ALDOA_HUMAN	Fructose-bisphosphate aldolase A	ALDOA	X	X	X	X
ALDOB_HUMAN	Fructose-bisphosphate aldolase B	ALDOB	X
ALDOC_HUMAN	Fructose-bisphosphate aldolase C	ALDOC	X
FUMH_HUMAN	Fumarate hydratase, mitochondrial	FH	X		X
GPC5B_HUMAN	G-protein coupled receptor family C group 5 member B	GPRC5B	X
LEG1_HUMAN	Galectin-1	LGALS1	X	X	X
LEG3_HUMAN	Galectin-3	LGALS3	X	X
LG3BP_HUMAN	Galectin-3-binding protein	LGALS3BP	X	X	X	X
LEG7_HUMAN	Galectin-7	LGALS7			X
ENOG_HUMAN	Gamma-enolase	ENO2	X	X	X
GGH_HUMAN	Gamma-glutamyl hydrolase	GGH	X
CXA1_HUMAN	Gap junction alpha-1 protein	GJA1			X
GELS_HUMAN	Gelsolin	GSN	X	X	X
GDN_HUMAN	Glia-derived nexin	SERPINE2	X	X	X
GFAP_HUMAN	Glial fibrillary acidic protein	GFAP	X		X
G6PD_HUMAN	Glucose-6-phosphate 1-dehydrogenase	G6PD			X
G6PI_HUMAN	Glucose-6-phosphate isomerase	GPI		X	X
GLCM_HUMAN	Glucosylceramidase	GBA		X
DHE3_HUMAN	Glutamate dehydrogenase 1, mitochondrial	GLUD1	X
GRIK1_HUMAN	Glutamate receptor ionotropic, kainate 1	GRIK1	X
GFPT1_HUMAN	Glutamine--fructose-6-phosphate aminotransferase [isomerizing] 1	GFPT1			X
SYQ_HUMAN	Glutamine--tRNA ligase	QARS			X
GCDH_HUMAN	Glutaryl-CoA dehydrogenase, mitochondrial	GCDH	X
GSTO1_HUMAN	Glutathione S-transferase omega-1	GSTO1	X
GSTP1_HUMAN	Glutathione S-transferase P	GSTP1	X	X	X
G3P_HUMAN	Glyceraldehyde-3-phosphate dehydrogenase	GAPDH	X	X	X	X
G3PT_HUMAN	Glyceraldehyde-3-phosphate dehydrogenase, testis-specific	GAPDHS	X		X
GDE_HUMAN	Glycogen debranching enzyme	AGL	X
PYGB_HUMAN	Glycogen phosphorylase, brain form	PYGB	X	X	X
PYGL_HUMAN	Glycogen phosphorylase, liver form	PYGL	X		X
PYGM_HUMAN	Glycogen phosphorylase, muscle form	PYGM	X
GLYG_HUMAN	Glycogenin-1	GYG1			X
GSLG1_HUMAN	Golgi apparatus protein 1	GLG1	X
GAPR1_HUMAN	Golgi-associated plant pathogenesis-related protein 1	GLIPR2		X
GOGA3_HUMAN	Golgin subfamily A member 3	GOLGA3	X
GOGA7_HUMAN	Golgin subfamily A member 7	GOLGA7		X
RAN_HUMAN	GTP-binding nuclear protein Ran	RAN	X	X	X	X
SAR1A_HUMAN	GTP-binding protein SAR1a	SAR1A			X
RASH_HUMAN	GTPase HRas	HRAS		X
RASK_HUMAN	GTPase KRas	KRAS			X
GNAI1_HUMAN	Guanine nucleotide-binding protein G(i) subunit alpha-1	GNAI1			X
GNAI2_HUMAN	Guanine nucleotide-binding protein G(i) subunit alpha-2	GNAI2	X	X	X	X
GBG12_HUMAN	Guanine nucleotide-binding protein G(I)/G(S)/G(O) subunit gamma-12	GNG12		X	X
GBB1_HUMAN	Guanine nucleotide-binding protein G(I)/G(S)/G(T) subunit beta-1	GNB1		X	X	X
GNAI3_HUMAN	Guanine nucleotide-binding protein G(k) subunit alpha	GNAI3			X
GNAL_HUMAN	Guanine nucleotide-binding protein G(olf) subunit alpha	GNAL			X
GNAQ_HUMAN	Guanine nucleotide-binding protein G(q) subunit alpha	GNAQ			X
GNA11_HUMAN	Guanine nucleotide-binding protein subunit alpha-11	GNA11		X
GNA12_HUMAN	Guanine nucleotide-binding protein subunit alpha-12	GNA12			X
GNA13_HUMAN	Guanine nucleotide-binding protein subunit alpha-13	GNA13			X
CLCN3_HUMAN	H(+)/Cl(-) exchange transporter 3	CLCN3		X
CLCN7_HUMAN	H(+)/Cl(-) exchange transporter 7	CLCN7		X	X
HPT_HUMAN	Haptoglobin	HP	X		X
HPTR_HUMAN	Haptoglobin-related protein	HPR	X		X
HS71L_HUMAN	Heat shock 70 kDa protein 1-like	HSPA1L	X	X	X
HS71A_HUMAN	Heat shock 70 kDa protein 1A	HSPA1A	X	X	X	X
HSP76_HUMAN	Heat shock 70 kDa protein 6	HSPA6	X	X	X
HSP7C_HUMAN	Heat shock cognate 71 kDa protein	HSPA8	X	X	X	X
TRAP1_HUMAN	Heat shock protein 75 kDa, mitochondrial	TRAP1	X	X	X
HSPB1_HUMAN	Heat shock protein beta-1	HSPB1	X	X	X
HSPB6_HUMAN	Heat shock protein beta-6	HSPB6			X
HS90A_HUMAN	Heat shock protein HSP 90-alpha	HSP90AA1	X	X	X	X
HS902_HUMAN	Heat shock protein HSP 90-alpha A2	HSP90AA2P			X
HS90B_HUMAN	Heat shock protein HSP 90-beta	HSP90AB1	X	X	X	X
HSP72_HUMAN	Heat shock-related 70 kDa protein 2	HSPA2			X
HBA_HUMAN	Hemoglobin subunit alpha	HBA1	X	X	X
HBB_HUMAN	Hemoglobin subunit beta	HBB	X	X	X
HBD_HUMAN	Hemoglobin subunit delta	HBD	X	X	X
HBE_HUMAN	Hemoglobin subunit epsilon	HBE1			X
HBAZ_HUMAN	Hemoglobin subunit zeta	HBZ		X
HEMO_HUMAN	Hemopexin	HPX	X	X	X
HP1B3_HUMAN	Heterochromatin protein 1-binding protein 3	HP1BP3			X
ROA0_HUMAN	Heterogeneous nuclear ribonucleoprotein A0	HNRNPA0	X
ROA1_HUMAN	Heterogeneous nuclear ribonucleoprotein A1	HNRNPA1	X	X	X
RA1L2_HUMAN	Heterogeneous nuclear ribonucleoprotein A1-like 2	HNRNPA1L2			X
ROA3_HUMAN	Heterogeneous nuclear ribonucleoprotein A3	HNRNPA3			X
HNRC1_HUMAN	Heterogeneous nuclear ribonucleoprotein C-like 1	HNRNPCL1			X
HNRPF_HUMAN	Heterogeneous nuclear ribonucleoprotein F	HNRNPF	X		X
HNRH1_HUMAN	Heterogeneous nuclear ribonucleoprotein H	HNRNPH1	X
HNRH2_HUMAN	Heterogeneous nuclear ribonucleoprotein H2	HNRNPH2	X
HNRPK_HUMAN	Heterogeneous nuclear ribonucleoprotein K	HNRNPK	X		X
HNRPM_HUMAN	Heterogeneous nuclear ribonucleoprotein M	HNRNPM			X
HNRPQ_HUMAN	Heterogeneous nuclear ribonucleoprotein Q	SYNCRIP			X
HNRPU_HUMAN	Heterogeneous nuclear ribonucleoprotein U	HNRNPU	X		X
ROA2_HUMAN	Heterogeneous nuclear ribonucleoproteins A2/B1	HNRNPA2B1	X	X	X
HNRPC_HUMAN	Heterogeneous nuclear ribonucleoproteins C1/C2	HNRNPC	X	X	X
HMGB2_HUMAN	High mobility group protein B2	HMGB2	X
H13_HUMAN	Histone H1.3	HIST1H1D	X	X	X
H15_HUMAN	Histone H1.5	HIST1H1B	X	X	X
H1T_HUMAN	Histone H1t	HIST1H1T	X	X
H2A1A_HUMAN	Histone H2A type 1-A	HIST1H2AA		X	X
H2A1B_HUMAN	Histone H2A type 1-B/E	HIST1H2AB	X	X
H2A1D_HUMAN	Histone H2A type 1-D	HIST1H2AD	X	X
H2A2B_HUMAN	Histone H2A type 2-B	HIST2H2AB	X	X	X
H2AV_HUMAN	Histone H2A.V	H2AFV	X
H2B1A_HUMAN	Histone H2B type 1-A	HIST1H2BA	X	X	X
H2B1B_HUMAN	Histone H2B type 1-B	HIST1H2BB	X	X	X
H2B1C_HUMAN	Histone H2B type 1-C/E/F/G/I	HIST1H2BC	X	X	X
H2B3B_HUMAN	Histone H2B type 3-B	HIST3H2BB		X	X
H31T_HUMAN	Histone H3.1t	HIST3H3	X
H3C_HUMAN	Histone H3.3C	H3F3C		X	X
H4_HUMAN	Histone H4	HIST1H4A	X	X	X	X
ASH1L_HUMAN	Histone-lysine N-methyltransferase ASH1L	ASH1L	X
1A01_HUMAN	HLA class I histocompatibility antigen, A-1 alpha chain	HLA-A		X	X
1A03_HUMAN	HLA class I histocompatibility antigen, A-3 alpha chain	HLA-A	X	X
1A33_HUMAN	HLA class I histocompatibility antigen, A-33 alpha chain	HLA-A			X
1A34_HUMAN	HLA class I histocompatibility antigen, A-34 alpha chain	HLA-A		X
1A80_HUMAN	HLA class I histocompatibility antigen, A-80 alpha chain	HLA-A			X
HLAE_HUMAN	HLA class I histocompatibility antigen, alpha chain E	HLA-E	X	X
HLAG_HUMAN	HLA class I histocompatibility antigen, alpha chain G	HLA-G		X
1B15_HUMAN	HLA class I histocompatibility antigen, B-15 alpha chain	HLA-B		X
1B73_HUMAN	HLA class I histocompatibility antigen, B-73 alpha chain	HLA-B		X
1C03_HUMAN	HLA class I histocompatibility antigen, Cw-3 alpha chain	HLA-C		X
1C07_HUMAN	HLA class I histocompatibility antigen, Cw-7 alpha chain	HLA-C	X	X
HORN_HUMAN	Hornerin	HRNR	X		X
F10A1_HUMAN	Hsc70-interacting protein	ST13		X
HYAS1_HUMAN	Hyaluronan synthase 1	HAS1			X
HAOX1_HUMAN	Hydroxyacid oxidase 1	HAO1	X
IGG1_HUMAN	Immunoglobulin gamma-1 heavy chain		X		X
IGHA1_HUMAN	Immunoglobulin heavy constant alpha 1	IGHA1	X		X
IGHM_HUMAN	Immunoglobulin heavy constant mu	IGHM	X
IGKC_HUMAN	Immunoglobulin kappa constant	IGKC	X		X
IGK_HUMAN	Immunoglobulin kappa light chain		X		X
IGLC2_HUMAN	Immunoglobulin lambda constant 2	IGLC2	X
IGSF8_HUMAN	Immunoglobulin superfamily member 8	IGSF8		X
IPO5_HUMAN	Importin-5	IPO5			X
PLCL1_HUMAN	Inactive phospholipase C-like protein 1	PLCL1	X
IMDH2_HUMAN	Inosine-5~-monophosphate dehydrogenase 2	IMPDH2			X
INS_HUMAN	Insulin	INS	X
ITM2B_HUMAN	Integral membrane protein 2B	ITM2B		X
INT3_HUMAN	Integrator complex subunit 3	INTS3	X	X
ITA2_HUMAN	Integrin alpha-2	ITGA2		X
ITA3_HUMAN	Integrin alpha-3	ITGA3	X	X	X
ITA5_HUMAN	Integrin alpha-5	ITGA5			X
ITAV_HUMAN	Integrin alpha-V	ITGAV		X	X
ITB1_HUMAN	Integrin beta-1	ITGB1	X	X	X	X
ILK_HUMAN	Integrin-linked protein kinase	ILK			X
IFM3_HUMAN	Interferon-induced transmembrane protein 3	IFITM3		X	X
ILF2_HUMAN	Interleukin enhancer-binding factor 2	ILF2			X
ILF3_HUMAN	Interleukin enhancer-binding factor 3	ILF3	X		X
IL1AP_HUMAN	Interleukin-1 receptor accessory protein	IL1RAP	X
MMP1_HUMAN	Interstitial collagenase	MMP1			X
IDH3A_HUMAN	Isocitrate dehydrogenase [NAD] subunit alpha, mitochondrial	IDH3A			X
IDHC_HUMAN	Isocitrate dehydrogenase [NADP] cytoplasmic	IDH1	X		X
IDHP_HUMAN	Isocitrate dehydrogenase [NADP], mitochondrial	IDH2	X		X
SYIC_HUMAN	Isoleucine--tRNA ligase, cytoplasmic	IARS			X
PLAK_HUMAN	Junction plakoglobin	JUP	X	X	X
KBTB3_HUMAN	Kelch repeat and BTB domain-containing protein 3	KBTBD3	X
KNG1_HUMAN	Kininogen-1	KNG1	X
LDHA_HUMAN	L-lactate dehydrogenase A chain	LDHA	X	X	X	X
LDHB_HUMAN	L-lactate dehydrogenase B chain	LDHB	X	X	X	X
MFGM_HUMAN	Lactadherin	MFGE8	X	X	X	X
PERL_HUMAN	Lactoperoxidase	LPO			X
TRFL_HUMAN	Lactotransferrin	LTF	X	X	X
LMNB1_HUMAN	Lamin-B1	LMNB1			X
LAP2A_HUMAN	Lamina-associated polypeptide 2, isoform alpha	TMPO	X		X
LAMA1_HUMAN	Laminin subunit alpha-1	LAMA1	X
LAMA5_HUMAN	Laminin subunit alpha-5	LAMA5	X	X
LAMC1_HUMAN	Laminin subunit gamma-1	LAMC1		X
LAT1_HUMAN	Large neutral amino acids transporter small subunit 1	SLC7A5			X
SYLC_HUMAN	Leucine--tRNA ligase, cytoplasmic	LARS			X
A2GL_HUMAN	Leucine-rich alpha-2-glycoprotein	LRG1	X
ILEU_HUMAN	Leukocyte elastase inhibitor	SERPINB1			X
CD47_HUMAN	Leukocyte surface antigen CD47	CD47		X
LASP1_HUMAN	LIM and SH3 domain protein 1	LASP1			X
LDB3_HUMAN	LIM domain-binding protein 3	LDB3	X
LCN1_HUMAN	Lipocalin-1	LCN1			X
LRP10_HUMAN	Low-density lipoprotein receptor-related protein 10	LRP10			X
LUM_HUMAN	Lumican	LUM	X
PPAL_HUMAN	Lysosomal acid phosphatase	ACP2	X	X	X
SCRB2_HUMAN	Lysosome membrane protein 2	SCARB2	X	X	X
LAMP1_HUMAN	Lysosome-associated membrane glycoprotein 1	LAMP1	X	X	X
LAMP2_HUMAN	Lysosome-associated membrane glycoprotein 2	LAMP2	X	X	X	X
LYSC_HUMAN	Lysozyme C	LYZ			X
MIF_HUMAN	Macrophage migration inhibitory factor	MIF	X	X	X
MFSD8_HUMAN	Major facilitator superfamily domain-containing protein 8	MFSD8		X
MVP_HUMAN	Major vault protein	MVP		X	X	X
MDHC_HUMAN	Malate dehydrogenase, cytoplasmic	MDH1	X	X	X
MDHM_HUMAN	Malate dehydrogenase, mitochondrial	MDH2	X	X	X
SG2A1_HUMAN	Mammaglobin-B	SCGB2A1			X
EPDR1_HUMAN	Mammalian ependymin-related protein 1	EPDR1		X
AT131_HUMAN	Manganese-transporting ATPase 13A1	ATP13A1	X
MMP14_HUMAN	Matrix metalloproteinase-14	MMP14		X
PGRC1_HUMAN	Membrane-associated progesterone receptor component 1	PGRMC1	X	X
PGRC2_HUMAN	Membrane-associated progesterone receptor component 2	PGRMC2		X	X
STEA3_HUMAN	Metalloreductase STEAP3	STEAP3			X
MACF1_HUMAN	Microtubule-actin cross-linking factor 1, isoforms 1/2/3/5	MACF1			X
MAP1B_HUMAN	Microtubule-associated protein 1B	MAP1B	X		X
MAP4_HUMAN	Microtubule-associated protein 4	MAP4	X
MLP3A_HUMAN	Microtubule-associated proteins 1A/1B light chain 3A	MAP1LC3A		X
AL1L2_HUMAN	Mitochondrial 10-formyltetrahydrofolate dehydrogenase	ALDH1L2	X
MOES_HUMAN	Moesin	MSN	X	X	X	X
MOT1_HUMAN	Monocarboxylate transporter 1	SLC16A1		X		X
MOT4_HUMAN	Monocarboxylate transporter 4	SLC16A3			X
MCLN1_HUMAN	Mucolipin-1	MCOLN1		X
MB12A_HUMAN	Multivesicular body subunit 12A	MVB12A			X
MYADM_HUMAN	Myeloid-associated differentiation marker	MYADM			X
MYOF_HUMAN	Myoferlin	MYOF	X	X	X
MYOG_HUMAN	Myogenin	MYOG			X
MYG_HUMAN	Myoglobin	MB	X	X	X
MYOME_HUMAN	Myomegalin	PDE4DIP	X
MYL1_HUMAN	Myosin light chain 1/3, skeletal muscle isoform	MYL1	X		X
MYL3_HUMAN	Myosin light chain 3	MYL3	X	X	X
MYL6_HUMAN	Myosin light polypeptide 6	MYL6	X	X	X
ML12A_HUMAN	Myosin regulatory light chain 12A	MYL12A	X	X	X
MLRS_HUMAN	Myosin regulatory light chain 2, skeletal muscle isoform	MYLPF	X		X
MLRV_HUMAN	Myosin regulatory light chain 2, ventricular/cardiac muscle isoform	MYL2	X	X	X
MYH1_HUMAN	Myosin-1	MYH1	X	X	X
MYH10_HUMAN	Myosin-10	MYH10	X	X	X
MYH11_HUMAN	Myosin-11	MYH11	X	X	X
MYH13_HUMAN	Myosin-13	MYH13	X		X
MYH14_HUMAN	Myosin-14	MYH14	X	X	X
MYH2_HUMAN	Myosin-2	MYH2	X	X	X
MYH3_HUMAN	Myosin-3	MYH3	X	X	X
MYH4_HUMAN	Myosin-4	MYH4	X	X	X
MYH6_HUMAN	Myosin-6	MYH6	X	X	X
MYH7_HUMAN	Myosin-7	MYH7	X	X	X
MYH8_HUMAN	Myosin-8	MYH8	X		X
MYH9_HUMAN	Myosin-9	MYH9	X	X	X	X
MYPC2_HUMAN	Myosin-binding protein C, fast-type	MYBPC2			X
MARCS_HUMAN	Myristoylated alanine-rich C-kinase substrate	MARCKS		X	X
GNS_HUMAN	N-acetylglucosamine-6-sulfatase	GNS		X
PGRP2_HUMAN	N-acetylmuramoyl-L-alanine amidase	PGLYRP2	X
ESCO2_HUMAN	N-acetyltransferase ESCO2	ESCO2	X	X
NNTM_HUMAN	NAD(P) transhydrogenase, mitochondrial	NNT			X
NQO1_HUMAN	NAD(P)H dehydrogenase [quinone] 1	NQO1		X
NDUA8_HUMAN	NADH dehydrogenase [ubiquinone] 1 alpha subcomplex subunit 8	NDUFA8			X
NDUV2_HUMAN	NADH dehydrogenase [ubiquinone] flavoprotein 2, mitochondrial	NDUFV2	X		X
NB5R3_HUMAN	NADH-cytochrome b5 reductase 3	CYB5R3	X		X
NCKP1_HUMAN	Nck-associated protein 1	NCKAP1			X
NEBU_HUMAN	Nebulin	NEB	X	X	X
NEST_HUMAN	Nestin	NES			X
NET1_HUMAN	Netrin-1	NTN1	X
AHNK_HUMAN	Neuroblast differentiation-associated protein AHNAK	AHNAK	X	X	X
NFH_HUMAN	Neurofilament heavy polypeptide	NEFH	X	X	X
NFM_HUMAN	Neurofilament medium polypeptide	NEFM	X	X
NMUR1_HUMAN	Neuromedin-U receptor 1	NMUR1			X
GPM6A_HUMAN	Neuronal membrane glycoprotein M6-a	GPM6A	X	X
NPTN_HUMAN	Neuroplastin	NPTN		X
GANAB_HUMAN	Neutral alpha-glucosidase AB	GANAB	X		X
SATT_HUMAN	Neutral amino acid transporter A	SLC1A4	X	X	X
AAAT_HUMAN	Neutral amino acid transporter B(0)	SLC1A5			X
NCEH1_HUMAN	Neutral cholesterol ester hydrolase 1	NCEH1	X	X
NIBL1_HUMAN	Niban-like protein 1	FAM129B			X
NICA_HUMAN	Nicastrin	NCSTN		X	X
NPC1_HUMAN	Niemann-Pick C1 protein	NPC1		X	X
NPCL1_HUMAN	Niemann-Pick C1-like protein 1	NPC1L1		X
NFAC2_HUMAN	Nuclear factor of activated T-cells, cytoplasmic 2	NFATC2			X
NU205_HUMAN	Nuclear pore complex protein Nup205	NUP205			X
NOP56_HUMAN	Nucleolar protein 56	NOP56			X
DDX21_HUMAN	Nucleolar RNA helicase 2	DDX21			X
NUCL_HUMAN	Nucleolin	NCL	X
NDKA_HUMAN	Nucleoside diphosphate kinase A	NME1	X
NDKB_HUMAN	Nucleoside diphosphate kinase B	NME2	X
NP1L1_HUMAN	Nucleosome assembly protein 1-like 1	NAP1L1			X
OLA1_HUMAN	Obg-like ATPase 1	OLA1			X
OBSCN_HUMAN	Obscurin	OBSCN	X	X	X
OCLN_HUMAN	Occludin	OCLN			X
OTC_HUMAN	Ornithine carbamoyltransferase, mitochondrial	OTC	X
OCC1_HUMAN	Overexpressed in colon carcinoma 1 protein	OCC1			X
AMYP_HUMAN	Pancreatic alpha-amylase	AMY2A			X
PDLI3_HUMAN	PDZ and LIM domain protein 3	PDLIM3	X		X
PTX3_HUMAN	Pentraxin-related protein PTX3	PTX3			X
PPIA_HUMAN	Peptidyl-prolyl cis-trans isomerase A	PPIA	X	X	X	X
PPIB_HUMAN	Peptidyl-prolyl cis-trans isomerase B	PPIB	X	X	X
PLIN3_HUMAN	Perilipin-3	PLIN3			X
POSTN_HUMAN	Periostin	POSTN	X		X
PERI_HUMAN	Peripherin	PRPH		X	X
PXDN_HUMAN	Peroxidasin homolog	PXDN		X	X
PRDX1_HUMAN	Peroxiredoxin-1	PRDX1	X	X	X	X
PRDX2_HUMAN	Peroxiredoxin-2	PRDX2		X	X	X
PRDX4_HUMAN	Peroxiredoxin-4	PRDX4			X
PRDX6_HUMAN	Peroxiredoxin-6	PRDX6	X	X	X
ACOX2_HUMAN	Peroxisomal acyl-coenzyme A oxidase 2	ACOX2	X
DHB4_HUMAN	Peroxisomal multifunctional enzyme type 2	HSD17B4			X
ETHE1_HUMAN	Persulfide dioxygenase ETHE1, mitochondrial	ETHE1	X
MPCP_HUMAN	Phosphate carrier protein, mitochondrial	SLC25A3	X	X	X
LCAT_HUMAN	Phosphatidylcholine-sterol acyltransferase	LCAT	X
PEBP1_HUMAN	Phosphatidylethanolamine-binding protein 1	PEBP1	X	X	X
P4K2A_HUMAN	Phosphatidylinositol 4-kinase type 2-alpha	PI4K2A		X	X
PHLD_HUMAN	Phosphatidylinositol-glycan-specific phospholipase D	GPLD1	X
PGK1_HUMAN	Phosphoglycerate kinase 1	PGK1	X	X	X	X
PGK2_HUMAN	Phosphoglycerate kinase 2	PGK2			X
PGAM1_HUMAN	Phosphoglycerate mutase 1	PGAM1	X	X	X
PLD3_HUMAN	Phospholipase D3	PLD3	X		X
PLPP3_HUMAN	Phospholipid phosphatase 3	PLPP3			X
SERC_HUMAN	Phosphoserine aminotransferase	PSAT1			X
PEDF_HUMAN	Pigment epithelium-derived factor	SERPINF1			X
PININ_HUMAN	Pinin	PNN	X
AT2B1_HUMAN	Plasma membrane calcium-transporting ATPase 1	ATP2B1		X	X
AT2B3_HUMAN	Plasma membrane calcium-transporting ATPase 3	ATP2B3			X
AT2B4_HUMAN	Plasma membrane calcium-transporting ATPase 4	ATP2B4		X	X
IC1_HUMAN	Plasma protease C1 inhibitor	SERPING1	X
PAI1_HUMAN	Plasminogen activator inhibitor 1	SERPINE1	X	X
PLSI_HUMAN	Plastin-1	PLS1			X
PLSL_HUMAN	Plastin-2	LCP1			X
PLST_HUMAN	Plastin-3	PLS3	X		X
PA1B3_HUMAN	Platelet-activating factor acetylhydrolase IB subunit gamma	PAFAH1B3			X
PLEC_HUMAN	Plectin	PLEC	X		X
PCBP1_HUMAN	Poly(rC)-binding protein 1	PCBP1	X		X
PCBP2_HUMAN	Poly(rC)-binding protein 2	PCBP2	X	X	X
PABP1_HUMAN	Polyadenylate-binding protein 1	PABPC1	X		X
PAP1L_HUMAN	Polyadenylate-binding protein 1-like	PABPC1L			X
PABP3_HUMAN	Polyadenylate-binding protein 3	PABPC3			X
POTEE_HUMAN	POTE ankyrin domain family member E	POTEE	X	X	X
POTEF_HUMAN	POTE ankyrin domain family member F	POTEF			X
POTEI_HUMAN	POTE ankyrin domain family member I	POTEI			X
POTEJ_HUMAN	POTE ankyrin domain family member J	POTEJ		X	X
PRAF2_HUMAN	PRA1 family protein 2	PRAF2			X
PRP8_HUMAN	Pre-mRNA-processing-splicing factor 8	PRPF8			X
PZP_HUMAN	Pregnancy zone protein	PZP		X	X
LMNA_HUMAN	Prelamin-A/C	LMNA	X	X	X
PICK1_HUMAN	PRKCA-binding protein	PICK1	X	X
DDX17_HUMAN	Probable ATP-dependent RNA helicase DDX17	DDX17	X		X
DDX5_HUMAN	Probable ATP-dependent RNA helicase DDX5	DDX5	X	X	X
SYHM_HUMAN	Probable histidine--tRNA ligase, mitochondrial	HARS2			X
LMBD1_HUMAN	Probable lysosomal cobalamin transporter	LMBRD1			X
XPP3_HUMAN	Probable Xaa-Pro aminopeptidase 3	XPNPEP3			X
PROF1_HUMAN	Profilin-1	PFN1	X	X	X	X
PROF2_HUMAN	Profilin-2	PFN2			X
PDC6I_HUMAN	Programmed cell death 6-interacting protein	PDCD6IP	X	X	X	X
PDCD6_HUMAN	Programmed cell death protein 6	PDCD6	X	X
PHB_HUMAN	Prohibitin	PHB	X	X	X
PHB2_HUMAN	Prohibitin-2	PHB2	X	X	X
PIP_HUMAN	Prolactin-inducible protein	PIP	X		X
PRR5_HUMAN	Proline-rich protein 5	PRR5			X
SEPR_HUMAN	Prolyl endopeptidase FAP	FAP			X
FPRP_HUMAN	Prostaglandin F2 receptor negative regulator	PTGFRN		X	X	X
PSME1_HUMAN	Proteasome activator complex subunit 1	PSME1			X
PSA2_HUMAN	Proteasome subunit alpha type-2	PSMA2		X	X
PSA4_HUMAN	Proteasome subunit alpha type-4	PSMA4		X	X
PSA5_HUMAN	Proteasome subunit alpha type-5	PSMA5	X	X	X
PSA6_HUMAN	Proteasome subunit alpha type-6	PSMA6		X	X
PSA7L_HUMAN	Proteasome subunit alpha type-7-like	PSMA8		X	X
PSB1_HUMAN	Proteasome subunit beta type-1	PSMB1		X
PSB2_HUMAN	Proteasome subunit beta type-2	PSMB2			X
AMBP_HUMAN	Protein AMBP	AMBP	X
PDIA1_HUMAN	Protein disulfide-isomerase	P4HB			X
PDIA3_HUMAN	Protein disulfide-isomerase A3	PDIA3	X	X	X
PDIA4_HUMAN	Protein disulfide-isomerase A4	PDIA4			X
PDIA6_HUMAN	Protein disulfide-isomerase A6	PDIA6	X		X
EVA1A_HUMAN	Protein eva-1 homolog A	EVA1A	X	X
F208B_HUMAN	Protein FAM208B	FAM208B	X
LIN7B_HUMAN	Protein lin-7 homolog B	LIN7B	X
PCLO_HUMAN	Protein piccolo	PCLO	X
POF1B_HUMAN	Protein POF1B	POF1B			X
S10AA_HUMAN	Protein S100-A10	S100A10	X		X
S10AB_HUMAN	Protein S100-A11	S100A11		X	X
S10AG_HUMAN	Protein S100-A16	S100A16			X
S10A6_HUMAN	Protein S100-A6	S100A6	X	X	X
S10A7_HUMAN	Protein S100-A7	S100A7	X		X
S10A8_HUMAN	Protein S100-A8	S100A8			X
S10A9_HUMAN	Protein S100-A9	S100A9	X	X	X
SEC13_HUMAN	Protein SEC13 homolog	SEC13			X
SHRM3_HUMAN	Protein Shroom3	SHROOM3			X
TFG_HUMAN	Protein TFG	TFG		X
TTYH3_HUMAN	Protein tweety homolog 3	TTYH3	X	X	X
TGM2_HUMAN	Protein-glutamine gamma-glutamyltransferase 2	TGM2			X
TGM1_HUMAN	Protein-glutamine gamma-glutamyltransferase K	TGM1			X
PARK7_HUMAN	Protein/nucleic acid deglycase DJ-1	PARK7	X		X
PLP2_HUMAN	Proteolipid protein 2	PLP2		X	X
PCDG2_HUMAN	Protocadherin gamma-A2	PCDHGA2			X
PCD19_HUMAN	Protocadherin-19	PCDH19	X
PNPH_HUMAN	Purine nucleoside phosphorylase	PNP			X
PSA_HUMAN	Puromycin-sensitive aminopeptidase	NPEPPS	X		X
AXA2L_HUMAN	Putative annexin A2-like protein	ANXA2P2			X
ACTBM_HUMAN	Putative beta-actin-like protein 3	POTEKP			X
UCRIL_HUMAN	Putative cytochrome b-c1 complex subunit Rieske-like protein 1	UQCRFS1P1	X
ENPLL_HUMAN	Putative endoplasmin-like protein	HSP90B2P			X
HSP77_HUMAN	Putative heat shock 70 kDa protein 7	HSPA7			X
HS905_HUMAN	Putative heat shock protein HSP 90-alpha A5	HSP90AA5P	X	X
H90B2_HUMAN	Putative heat shock protein HSP 90-beta 2	HSP90AB2P			X
H90B4_HUMAN	Putative heat shock protein HSP 90-beta 4	HSP90AB4P	X
H90B3_HUMAN	Putative heat shock protein HSP 90-beta-3	HSP90AB3P			X
HGB1A_HUMAN	Putative high mobility group protein B1-like 1	HMGB1P1	X
HYI_HUMAN	Putative hydroxypyruvate isomerase	HYI	X
LAT1L_HUMAN	Putative L-type amino acid transporter 1-like protein IMAA	SLC7A5P2			X
LC1L1_HUMAN	Putative lipocalin 1-like protein 1	LCN1P1			X
TBA4B_HUMAN	Putative tubulin-like protein alpha-4B	TUBA4B	X		X
CU129_HUMAN	Putative uncharacterized protein encoded by LINC00479	LINC00479	X	X	X
YI025_HUMAN	Putative uncharacterized protein FLJ37218		X
MYH16_HUMAN	Putative uncharacterized protein MYH16	MYH16			X
ODPA_HUMAN	Pyruvate dehydrogenase E1 component subunit alpha, somatic form, mitochondrial	PDHA1			X
ODPB_HUMAN	Pyruvate dehydrogenase E1 component subunit beta, mitochondrial	PDHB			X
KPYR_HUMAN	Pyruvate kinase PKLR	PKLR	X	X	X
KPYM_HUMAN	Pyruvate kinase PKM	PKM	X	X	X	X
GDIB_HUMAN	Rab GDP dissociation inhibitor beta	GDI2	X	X	X	X
RADI_HUMAN	Radixin	RDX		X
LTOR1_HUMAN	Ragulator complex protein LAMTOR1	LAMTOR1		X	X
LTOR3_HUMAN	Ragulator complex protein LAMTOR3	LAMTOR3			X
LTOR5_HUMAN	Ragulator complex protein LAMTOR5	LAMTOR5		X	X
IQGA1_HUMAN	Ras GTPase-activating-like protein IQGAP1	IQGAP1	X	X	X
RAC1_HUMAN	Ras-related C3 botulinum toxin substrate 1	RAC1	X	X		X
RRAGA_HUMAN	Ras-related GTP-binding protein A	RRAGA			X
RRAS_HUMAN	Ras-related protein R-Ras	RRAS			X
RAB10_HUMAN	Ras-related protein Rab-10	RAB10		X	X
RB11A_HUMAN	Ras-related protein Rab-11A	RAB11A		X
RAB12_HUMAN	Ras-related protein Rab-12	RAB12			X
RAB13_HUMAN	Ras-related protein Rab-13	RAB13		X	X
RAB14_HUMAN	Ras-related protein Rab-14	RAB14			X	X
RAB15_HUMAN	Ras-related protein Rab-15	RAB15		X	X
RAB1A_HUMAN	Ras-related protein Rab-1A	RAB1A		X	X	X
RAB2A_HUMAN	Ras-related protein Rab-2A	RAB2A	X	X	X
RAB32_HUMAN	Ras-related protein Rab-32	RAB32			X
RAB35_HUMAN	Ras-related protein Rab-35	RAB35		X
RAB43_HUMAN	Ras-related protein Rab-43	RAB43		X
RAB5C_HUMAN	Ras-related protein Rab-5C	RAB5C	X	X	X	X
RAB7A_HUMAN	Ras-related protein Rab-7a	RAB7A	X	X	X	X
RAB9A_HUMAN	Ras-related protein Rab-9A	RAB9A		X
RALA_HUMAN	Ras-related protein Ral-A	RALA			X
RAP1A_HUMAN	Ras-related protein Rap-1A	RAP1A	X	X	X
RP1BL_HUMAN	Ras-related protein Rap-1b-like protein				X
RACK1_HUMAN	Receptor of activated protein C kinase 1	RACK1	X
RENT2_HUMAN	Regulator of nonsense transcripts 2	UPF2			X
RTEL1_HUMAN	Regulator of telomere elongation helicase 1	RTEL1	X	X	X
RTN3_HUMAN	Reticulon-3	RTN3	X
RTN4_HUMAN	Reticulon-4	RTN4	X	X	X
AL1A1_HUMAN	Retinal dehydrogenase 1	ALDH1A1	X
RAI3_HUMAN	Retinoic acid-induced protein 3	GPRC5A			X
GDIR1_HUMAN	Rho GDP-dissociation inhibitor 1	ARHGDIA	X	X	X
ARHGH_HUMAN	Rho guanine nucleotide exchange factor 17	ARHGEF17		X
RINI_HUMAN	Ribonuclease inhibitor	RNH1			X
RBMX_HUMAN	RNA-binding motif protein, X chromosome	RBMX	X		X
RMXL2_HUMAN	RNA-binding motif protein, X-linked-like-2	RBMXL2	X
RBM39_HUMAN	RNA-binding protein 39	RBM39			X
RALYL_HUMAN	RNA-binding Raly-like protein	RALYL			X
FBRL_HUMAN	rRNA 2~-O-methyltransferase fibrillarin	FBL			X
RUVB1_HUMAN	RuvB-like 1	RUVBL1			X
SCAM1_HUMAN	Secretory carrier-associated membrane protein 1	SCAMP1			X
SEPT2_HUMAN	Septin-2	SEPT2	X		X
SEPT6_HUMAN	Septin-6	SEPT6			X
SEPT7_HUMAN	Septin-7	SEPT7	X
SEPT9_HUMAN	Septin-9	SEPT9	X		X
SERC1_HUMAN	Serine incorporator 1	SERINC1			X
PRS23_HUMAN	Serine protease 23	PRSS23	X
HTRA1_HUMAN	Serine protease HTRA1	HTRA1	X		X
SYSC_HUMAN	Serine--tRNA ligase, cytoplasmic	SARS	X		X
SRSF2_HUMAN	Serine/arginine-rich splicing factor 2	SRSF2	X
SRSF3_HUMAN	Serine/arginine-rich splicing factor 3	SRSF3	X	X	X
MTOR_HUMAN	Serine/threonine-protein kinase mTOR	MTOR			X
OXSR1_HUMAN	Serine/threonine-protein kinase OSR1	OXSR1			X
2AAA_HUMAN	Serine/threonine-protein phosphatase 2A 65 kDa regulatory subunit A alpha isoform	PPP2R1A	X		X
2AAB_HUMAN	Serine/threonine-protein phosphatase 2A 65 kDa regulatory subunit A beta isoform	PPP2R1B			X
PP2AA_HUMAN	Serine/threonine-protein phosphatase 2A catalytic subunit alpha isoform	PPP2CA			X
TRFE_HUMAN	Serotransferrin	TF	X
SPB12_HUMAN	Serpin B12	SERPINB12	X		X
SPB3_HUMAN	Serpin B3	SERPINB3			X
SPB4_HUMAN	Serpin B4	SERPINB4			X
SPB6_HUMAN	Serpin B6	SERPINB6			X
SERPH_HUMAN	Serpin H1	SERPINH1	X	X	X
ALBU_HUMAN	Serum albumin	ALB	X	X	X	X
SAA4_HUMAN	Serum amyloid A-4 protein	SAA4	X
SHBG_HUMAN	Sex hormone-binding globulin	SHBG	X
SH3L3_HUMAN	SH3 domain-binding glutamic acid-rich-like protein 3	SH3BGRL3			X
SIAS_HUMAN	Sialic acid synthase	NANS	X		X
SIDT2_HUMAN	SID1 transmembrane family member 2	SIDT2			X
SFXN1_HUMAN	Sideroflexin-1	SFXN1	X
SFXN3_HUMAN	Sideroflexin-3	SFXN3		X
SPP2A_HUMAN	Signal peptide peptidase-like 2A	SPPL2A		X	X
STAT1_HUMAN	Signal transducer and activator of transcription 1-alpha/beta	STAT1			X
RSMB_HUMAN	Small nuclear ribonucleoprotein-associated proteins B and B~	SNRPB	X		X
DGLB_HUMAN	Sn1-specific diacylglycerol lipase beta	DAGLB			X
S38A2_HUMAN	Sodium-coupled neutral amino acid transporter 2	SLC38A2			X
AT1A1_HUMAN	Sodium/potassium-transporting ATPase subunit alpha-1	ATP1A1	X	X	X	X
AT1A2_HUMAN	Sodium/potassium-transporting ATPase subunit alpha-2	ATP1A2	X	X	X
AT1A3_HUMAN	Sodium/potassium-transporting ATPase subunit alpha-3	ATP1A3			X
AT1B1_HUMAN	Sodium/potassium-transporting ATPase subunit beta-1	ATP1B1	X	X
AT1B3_HUMAN	Sodium/potassium-transporting ATPase subunit beta-3	ATP1B3		X	X
S12A2_HUMAN	Solute carrier family 12 member 2	SLC12A2		X
S12A9_HUMAN	Solute carrier family 12 member 9	SLC12A9		X	X
S15A4_HUMAN	Solute carrier family 15 member 4	SLC15A4		X
GTR1_HUMAN	Solute carrier family 2, facilitated glucose transporter member 1	SLC2A1	X	X	X
S52A2_HUMAN	Solute carrier family 52, riboflavin transporter, member 2	SLC52A2		X
SPTB2_HUMAN	Spectrin beta chain, non-erythrocytic 1	SPTBN1	X
SPEE_HUMAN	Spermidine synthase	SRM			X
U2AF2_HUMAN	Splicing factor U2AF 65 kDa subunit	U2AF2	X		X
SFPQ_HUMAN	Splicing factor, proline- and glutamine-rich	SFPQ	X
STR3N_HUMAN	STARD3 N-terminal-like protein	STARD3NL		X
STML3_HUMAN	Stomatin-like protein 3	STOML3		X	X
GRP75_HUMAN	Stress-70 protein, mitochondrial	HSPA9	X	X	X
STIM2_HUMAN	Stromal interaction molecule 2	STIM2			X
SPX3_HUMAN	Sugar phosphate exchanger 3	SLC37A3			X
QSOX2_HUMAN	Sulfhydryl oxidase 2	QSOX2	X	X	X
ST1C2_HUMAN	Sulfotransferase 1C2	SULT1C2	X	X	X
SODC_HUMAN	Superoxide dismutase [Cu-Zn]	SOD1		X	X
SODM_HUMAN	Superoxide dismutase [Mn], mitochondrial	SOD2		X
SBSN_HUMAN	Suprabasin	SBSN	X
SRPX_HUMAN	Sushi repeat-containing protein SRPX	SRPX	X
VAT1_HUMAN	Synaptic vesicle membrane protein VAT-1 homolog	VAT1		X
SYPL1_HUMAN	Synaptophysin-like protein 1	SYPL1	X		X
SNP23_HUMAN	Synaptosomal-associated protein 23	SNAP23		X	X
STX12_HUMAN	Syntaxin-12	STX12	X	X	X
STX7_HUMAN	Syntaxin-7	STX7		X	X
STXB3_HUMAN	Syntaxin-binding protein 3	STXBP3			X
SDCB1_HUMAN	Syntenin-1	SDCBP	X	X	X	X
TCPA_HUMAN	T-complex protein 1 subunit alpha	TCP1	X		X	X
TCPB_HUMAN	T-complex protein 1 subunit beta	CCT2	X	X	X	X
TCPD_HUMAN	T-complex protein 1 subunit delta	CCT4		X	X
TCPE_HUMAN	T-complex protein 1 subunit epsilon	CCT5			X	X
TCPH_HUMAN	T-complex protein 1 subunit eta	CCT7			X
TCPG_HUMAN	T-complex protein 1 subunit gamma	CCT3	X	X	X	X
TCPQ_HUMAN	T-complex protein 1 subunit theta	CCT8	X	X	X
TCPZ_HUMAN	T-complex protein 1 subunit zeta	CCT6A	X		X
TLN1_HUMAN	Talin-1	TLN1	X	X	X
TLN2_HUMAN	Talin-2	TLN2			X
TENA_HUMAN	Tenascin	TNC	X	X
TSN3_HUMAN	Tetraspanin-3	TSPAN3		X	X
ERCC2_HUMAN	TFIIH basal transcription factor complex helicase XPD subunit	ERCC2			X
THIO_HUMAN	Thioredoxin	TXN		X	X
TRXR1_HUMAN	Thioredoxin reductase 1, cytoplasmic	TXNRD1		X
PRDX3_HUMAN	Thioredoxin-dependent peroxide reductase, mitochondrial	PRDX3	X	X	X
SYTC_HUMAN	Threonine--tRNA ligase, cytoplasmic	TARS			X
TSP1_HUMAN	Thrombospondin-1	THBS1		X	X	X
TSP2_HUMAN	Thrombospondin-2	THBS2			X
THUM3_HUMAN	THUMP domain-containing protein 3	THUMPD3			X
THY1_HUMAN	Thy-1 membrane glycoprotein	THY1	X	X	X
TYB4_HUMAN	Thymosin beta-4	TMSB4X		X
THBG_HUMAN	Thyroxine-binding globulin	SERPINA7	X
TPA_HUMAN	Tissue-type plasminogen activator	PLAT	X
TITIN_HUMAN	Titin	TTN	X	X
TOLIP_HUMAN	Toll-interacting protein	TOLLIP		X
TALDO_HUMAN	Transaldolase	TALDO1			X
AP2D_HUMAN	Transcription factor AP-2-delta	TFAP2D			X
TIF1B_HUMAN	Transcription intermediary factor 1-beta	TRIM28	X
TFR1_HUMAN	Transferrin receptor protein 1	TFRC	X	X	X	X
BGH3_HUMAN	Transforming growth factor-beta-induced protein ig-h3	TGFBI			X
TAGL_HUMAN	Transgelin	TAGLN	X	X	X
TAGL2_HUMAN	Transgelin-2	TAGLN2	X		X
TERA_HUMAN	Transitional endoplasmic reticulum ATPase	VCP			X	X
TKT_HUMAN	Transketolase	TKT	X	X	X	X
TSN_HUMAN	Translin	TSN			X
TSNAX_HUMAN	Translin-associated protein X	TSNAX	X
TMEDA_HUMAN	Transmembrane emp24 domain-containing protein 10	TMED10	X
TMED9_HUMAN	Transmembrane emp24 domain-containing protein 9	TMED9	X	X
GPNMB_HUMAN	Transmembrane glycoprotein NMB	GPNMB		X
TM104_HUMAN	Transmembrane protein 104	TMEM104		X
T106B_HUMAN	Transmembrane protein 106B	TMEM106B		X	X
TM109_HUMAN	Transmembrane protein 109	TMEM109	X
TM165_HUMAN	Transmembrane protein 165	TMEM165		X
TM192_HUMAN	Transmembrane protein 192	TMEM192		X
TM201_HUMAN	Transmembrane protein 201	TMEM201	X
TMM33_HUMAN	Transmembrane protein 33	TMEM33		X	X
TMM43_HUMAN	Transmembrane protein 43	TMEM43		X
TNPO1_HUMAN	Transportin-1	TNPO1		X	X
TTHY_HUMAN	Transthyretin	TTR	X
ECHB_HUMAN	Trifunctional enzyme subunit beta, mitochondrial	HADHB			X
TPIS_HUMAN	Triosephosphate isomerase	TPI1	X	X	X	X
TRI14_HUMAN	Tripartite motif-containing protein 14	TRIM14		X
TPM1_HUMAN	Tropomyosin alpha-1 chain	TPM1	X	X	X
TPM3_HUMAN	Tropomyosin alpha-3 chain	TPM3	X
TPM4_HUMAN	Tropomyosin alpha-4 chain	TPM4	X	X
TPM2_HUMAN	Tropomyosin beta chain	TPM2	X	X
TNNI3_HUMAN	Troponin I, cardiac muscle	TNNI3			X
TNNT1_HUMAN	Troponin T, slow skeletal muscle	TNNT1	X
TRY1_HUMAN	Trypsin-1	PRSS1	X	X	X
TRY3_HUMAN	Trypsin-3	PRSS3	X	X	X
TBA1A_HUMAN	Tubulin alpha-1A chain	TUBA1A	X	X	X	X
TBA1B_HUMAN	Tubulin alpha-1B chain	TUBA1B	X	X	X	X
TBA3C_HUMAN	Tubulin alpha-3C/D chain	TUBA3C			X
TBA4A_HUMAN	Tubulin alpha-4A chain	TUBA4A	X	X	X
TBA8_HUMAN	Tubulin alpha-8 chain	TUBA8			X
TBB5_HUMAN	Tubulin beta chain	TUBB	X	X	X
TBB1_HUMAN	Tubulin beta-1 chain	TUBB1			X
TBB2A_HUMAN	Tubulin beta-2A chain	TUBB2A	X	X	X
TBB3_HUMAN	Tubulin beta-3 chain	TUBB3	X	X	X
TBB4A_HUMAN	Tubulin beta-4A chain	TUBB4A	X		X
TBB4B_HUMAN	Tubulin beta-4B chain	TUBB4B	X	X	X
TBB6_HUMAN	Tubulin beta-6 chain	TUBB6	X		X
TBB8_HUMAN	Tubulin beta-8 chain	TUBB8			X
TBB8L_HUMAN	Tubulin beta-8 chain-like protein LOC260334				X
TP8L3_HUMAN	Tumor necrosis factor alpha-induced protein 8-like protein 3	TNFAIP8L3	X
TS101_HUMAN	Tumor susceptibility gene 101 protein	TSG101		X	X	X
SYYC_HUMAN	Tyrosine--tRNA ligase, cytoplasmic	YARS			X
UBP14_HUMAN	Ubiquitin carboxyl-terminal hydrolase 14	USP14			X
UCHL1_HUMAN	Ubiquitin carboxyl-terminal hydrolase isozyme L1	UCHL1			X
RS27A_HUMAN	Ubiquitin-40S ribosomal protein S27a	RPS27A	X	X	X
UBA1_HUMAN	Ubiquitin-like modifier-activating enzyme 1	UBA1	X	X	X	X
UGDH_HUMAN	UDP-glucose 6-dehydrogenase	UGDH	X		X
K0232_HUMAN	Uncharacterized protein KIAA0232	KIAA0232		X
MYO1B_HUMAN	Unconventional myosin-Ib	MYO1B			X
MYO1C_HUMAN	Unconventional myosin-Ic	MYO1C		X	X
HUTU_HUMAN	Urocanate hydratase	UROC1	X
UTS2_HUMAN	Urotensin-2	UTS2	X
VPP1_HUMAN	V-type proton ATPase 116 kDa subunit a isoform 1	ATP6V0A1	X		X
VPP3_HUMAN	V-type proton ATPase 116 kDa subunit a isoform 3	TCIRG1			X
VATA_HUMAN	V-type proton ATPase catalytic subunit A	ATP6V1A		X	X
VATB2_HUMAN	V-type proton ATPase subunit B, brain isoform	ATP6V1B2		X	X
VA0D1_HUMAN	V-type proton ATPase subunit d 1	ATP6V0D1		X	X
VATG1_HUMAN	V-type proton ATPase subunit G 1	ATP6V1G1		X
VATH_HUMAN	V-type proton ATPase subunit H	ATP6V1H			X
VAS1_HUMAN	V-type proton ATPase subunit S1	ATP6AP1		X
VP26A_HUMAN	Vacuolar protein sorting-associated protein 26A	VPS26A		X
VPS35_HUMAN	Vacuolar protein sorting-associated protein 35	VPS35		X
VP37C_HUMAN	Vacuolar protein sorting-associated protein 37C	VPS37C			X
VPS4A_HUMAN	Vacuolar protein sorting-associated protein 4A	VPS4A			X
VASN_HUMAN	Vasorin	VASN	X
CSPG2_HUMAN	Versican core protein	VCAN			X
ACADV_HUMAN	Very long-chain specific acyl-CoA dehydrogenase, mitochondrial	ACADVL			X
VAMP1_HUMAN	Vesicle-associated membrane protein 1	VAMP1			X
VAMP2_HUMAN	Vesicle-associated membrane protein 2	VAMP2	X	X
VAMP7_HUMAN	Vesicle-associated membrane protein 7	VAMP7		X	X
VIGLN_HUMAN	Vigilin	HDLBP			X
VIME_HUMAN	Vimentin	VIM	X	X	X
VINC_HUMAN	Vinculin	VCL	X	X	X
VTDB_HUMAN	Vitamin D-binding protein	GC	X
VDAC1_HUMAN	Voltage-dependent anion-selective channel protein 1	VDAC1	X	X	X
VDAC2_HUMAN	Voltage-dependent anion-selective channel protein 2	VDAC2	X	X	X
VDAC3_HUMAN	Voltage-dependent anion-selective channel protein 3	VDAC3	X	X	X
WDR1_HUMAN	WD repeat-containing protein 1	WDR1		X	X
XRCC6_HUMAN	X-ray repair cross-complementing protein 6	XRCC6	X		X
XPP1_HUMAN	Xaa-Pro aminopeptidase 1	XPNPEP1			X
PEPD_HUMAN	Xaa-Pro dipeptidase	PEPD	X		X
ZN878_HUMAN	Zinc finger protein 878	ZNF878	X
ZA2G_HUMAN	Zinc-alpha-2-glycoprotein	AZGP1	X		X

## Sheet: Supp.Table 3
Supplementary Table 3: Invadopodia/Podosome assay measurements, average of four biological replicates

## Sheet: Supp.Table 4A
Supplmentary Table 4A: Precursor Ion Intensity
						Untreated controls			Treated controls			JK2 Stem			WK1 Stem			RN1 Stem			JK2 Diff			WK1 Diff			RN1 Diff			U87MG
#	Protein Name	Gene Name	Accession Number	Molecular Weight	Taxonomy	Rep1	Rep2	Rep3	Rep1	Rep2	Rep3	Rep1	Rep2	Rep3	Rep1	Rep2	Rep3	Rep1	Rep2	Rep3	Rep1	Rep2	Rep3	Rep1	Rep2	Rep3	Rep1	Rep2	Rep3	Rep1	Rep2	Rep3
1	1,4-alpha-glucan-branching enzyme	GBE1	GLGB_HUMAN	80 kDa	Homo sapiens	680180	653650	554830	369570	353240	432620	355380	434370	306980	279540	573230	584740	796820	1117100	302780	292300	314050	584870	372240	468230	573920	240900	528870	337560	452300	159360	301070
2	1-phosphatidylinositol 4,5-bisphosphate phosphodiesterase beta-3	PLCB3	PLCB3_HUMAN	139 kDa	Homo sapiens	0	0	0	0	0	0	0	0	71430	0	0	0	0	0	0	0	0	0	73051	0	0	0	76954	0	0	0	0
3	10 kDa heat shock protein, mitochondrial	HSPE1	CH10_HUMAN	11 kDa	Homo sapiens	1326200	1006100	2083300	1246500	1820800	938910	1645700	2556500	2700400	1263400	1524700	1250600	859900	1043300	1508400	1163700	1189700	973230	1505100	1096000	1051600	1764000	1031400	1198700	2290000	1305200	1663200
4	116 kDa U5 small nuclear ribonucleoprotein component	EFTUD2	U5S1_HUMAN	109 kDa	Homo sapiens	414680	0	262750	145190	271890	0	260370	296470	242140	271120	0	263510	295070	0	0	162030	172610	192560	240360	455010	198820	127440	98812	189750	0	0	0
5	14 kDa phosphohistidine phosphatase	PHPT1	PHP14_HUMAN	14 kDa	Homo sapiens	0	0	169860	125280	0	0	154010	143570	125620	55590	127500	208930	120880	101240	101850	123000	125350	172510	92349	118410	195160	0	167980	236860	0	53379	110610
6	14-3-3 protein beta/alpha	YWHAB	1433B_HUMAN	28 kDa	Homo sapiens	2218900	1692300	3252500	3627200	3689900	2806600	4603000	3739200	3033200	2898000	2484400	2816300	3540200	2519000	2807400	3046400	3349300	2628600	3155000	2156300	2497000	2783400	3760200	2567700	3049900	2570200	1505300
7	14-3-3 protein epsilon	YWHAE	1433E_HUMAN	29 kDa	Homo sapiens	1191300	1325100	1763300	1971400	2392600	1531100	2275300	2280400	1813700	2064300	1621800	1059600	3524400	2350400	1905400	1942400	2090800	1212900	1721800	1363600	2562600	1328900	2273100	998700	1263300	1852100	2047800
8	14-3-3 protein eta	YWHAH	1433F_HUMAN	28 kDa	Homo sapiens	952670	510680	867100	1056100	1138500	1437700	699090	1007700	1074600	764410	631920	798460	645900	748880	1023000	1284500	1056500	1179300	1252900	891690	1225100	724540	627160	1025700	905580	637080	715720
9	14-3-3 protein gamma	YWHAG	1433G_HUMAN	28 kDa	Homo sapiens	843470	1089400	1498200	959270	1355300	1062000	1088000	1318100	1439800	809530	845460	1385300	1316000	1861000	1259800	811260	1688700	840600	1088300	1010400	1187000	1450300	699180	828600	1143800	827560	854940
10	14-3-3 protein theta	YWHAQ	1433T_HUMAN	28 kDa	Homo sapiens	2033700	1174700	1901900	2487000	1635200	1357300	2130200	2281300	1430000	2752700	1837400	1703200	3482500	1844100	2940200	1759200	2192200	1814100	2517800	696330	2152400	2912200	1756100	2120800	2523300	2202500	1821500
11	14-3-3 protein zeta/delta	YWHAZ	1433Z_HUMAN	28 kDa	Homo sapiens	1853200	6760700	6768200	5082300	8624600	2542100	3905100	6620600	5315900	7399800	6516800	4041300	8482800	4192300	4416800	4433900	6508400	2845900	3568600	4158600	3848400	4805200	9831500	3685400	3005800	6440700	3888200
12	182 kDa tankyrase-1-binding protein	TNKS1BP1	TB182_HUMAN	182 kDa	Homo sapiens	0	0	223050	180970	181370	90979	0	240920	0	0	0	0	243240	0	0	269400	0	0	139500	0	0	143680	184700	65366	0	0	0
13	2',3'-cyclic-nucleotide 3'-phosphodiesterase	CNP	CN37_HUMAN	48 kDa	Homo sapiens	0	0	0	428010	387090	194640	0	0	0	190250	0	0	0	0	275440	133660	0	0	342320	0	0	0	0	0	0	158670	0
14	2,4-dienoyl-CoA reductase, mitochondrial	DECR1	DECR_HUMAN	36 kDa	Homo sapiens	460340	278750	368390	373630	535130	378090	493200	575420	290320	428870	0	576160	441140	0	393130	471820	556680	409890	589890	287620	447000	353690	469030	0	0	266430	0
15	2-oxoglutarate dehydrogenase, mitochondrial	OGDH	ODO1_HUMAN	116 kDa	Homo sapiens	0	0	285610	292100	270970	158380	232490	574710	495550	0	224570	145460	1093200	0	287480	451800	477690	0	543780	0	208120	185120	442590	0	0	436560	0
16	26S protease regulatory subunit 10B	PSMC6	PRS10_HUMAN	44 kDa	Homo sapiens	494030	482190	234480	453320	565920	329820	1245100	603560	670070	580600	574620	786080	300440	542610	833860	496430	841350	535930	646850	315520	694260	614830	827250	450580	206080	915930	565000
17	26S protease regulatory subunit 4	PSMC1	PRS4_HUMAN	49 kDa	Homo sapiens	583710	494600	528850	510280	321140	763180	496050	502770	707600	1154500	919580	442290	896890	1161200	865930	344740	1140800	495110	764420	502470	819220	399800	400150	421150	256170	581150	0
18	26S protease regulatory subunit 6A	PSMC3	PRS6A_HUMAN	49 kDa	Homo sapiens	453310	0	715630	645150	559710	786740	578430	765370	407440	439470	610130	560450	295520	684060	372120	1106400	474610	625640	458570	826720	648860	630830	388690	712370	0	441580	0
19	26S protease regulatory subunit 6B	PSMC4	PRS6B_HUMAN	47 kDa	Homo sapiens	975640	1376700	1062500	782390	842850	304570	731980	985510	997590	567780	473900	493070	992330	297400	804260	712980	751490	538860	769000	282200	474040	737910	925920	633960	756410	641200	353490
20	26S protease regulatory subunit 7	PSMC2	PRS7_HUMAN	49 kDa	Homo sapiens	314340	234930	513470	286000	321230	278820	334760	227320	286340	270520	101480	337570	256290	181890	284300	362540	337670	380580	556270	303760	231250	195920	199770	292920	263580	351070	135020
21	26S protease regulatory subunit 8	PSMC5	PRS8_HUMAN	46 kDa	Homo sapiens	901290	326450	883340	780870	833600	559730	919000	847320	900430	554230	391800	862750	704210	746960	737600	518160	895940	657090	688370	414360	688080	958970	762740	701290	597170	473650	320160
22	26S proteasome non-ATPase regulatory subunit 1	PSMD1	PSMD1_HUMAN	106 kDa	Homo sapiens	415810	143140	553290	335360	466810	309660	242850	533210	344470	606280	193700	532890	340630	227320	290570	473550	412410	325780	490280	255590	320010	751330	553210	406750	363450	427600	197660
23	26S proteasome non-ATPase regulatory subunit 11	PSMD11	PSD11_HUMAN	47 kDa	Homo sapiens	427270	310140	618480	744930	761590	421620	482250	343960	711710	783690	341030	574570	609500	570690	618160	346140	524270	597120	561120	516370	334870	284670	763030	666000	0	1034400	514200
24	26S proteasome non-ATPase regulatory subunit 12	PSMD12	PSD12_HUMAN	53 kDa	Homo sapiens	167800	0	332780	188590	121100	148080	432750	0	201340	135020	742770	0	0	0	313590	167010	151570	0	226340	301010	218240	620570	296500	422700	260890	0	0
25	26S proteasome non-ATPase regulatory subunit 13	PSMD13	PSD13_HUMAN	43 kDa	Homo sapiens	422890	382500	265780	382080	440120	290890	378570	222420	201990	252420	0	360580	207820	340020	245160	242730	275770	216420	287780	235700	382460	364800	308950	330840	116020	298800	464090
26	26S proteasome non-ATPase regulatory subunit 14	PSMD14	PSDE_HUMAN	35 kDa	Homo sapiens	0	794160	449970	505340	898240	0	614460	0	0	882820	0	0	454050	329370	828450	0	1058600	0	0	307500	363090	0	296590	0	0	888920	284030
27	26S proteasome non-ATPase regulatory subunit 2	PSMD2	PSMD2_HUMAN	100 kDa	Homo sapiens	525520	404460	796770	591050	746960	767130	645320	826120	709070	574340	492400	601980	541300	400940	513570	625750	772860	559060	726620	430520	564740	473960	788730	600850	601340	660770	465480
28	26S proteasome non-ATPase regulatory subunit 3	PSMD3	PSMD3_HUMAN	61 kDa	Homo sapiens	308980	340470	482300	403990	412410	511330	437320	465460	376900	525260	345250	560720	327990	331230	313230	548740	440970	354440	402610	333600	317690	481310	434270	421490	301890	400700	253370
29	26S proteasome non-ATPase regulatory subunit 4	PSMD4	PSMD4_HUMAN	41 kDa	Homo sapiens	857230	668240	223720	1178300	489240	866410	1445800	357370	361420	490830	400650	373820	1511400	711100	75059	1188300	375460	439510	1350300	727380	1223500	233000	1286800	888850	1600400	354540	665520
30	26S proteasome non-ATPase regulatory subunit 5	PSMD5	PSMD5_HUMAN	56 kDa	Homo sapiens	495660	0	325630	535550	351550	720630	266450	0	479560	292700	589800	379160	296280	274490	617350	378620	416980	161820	338620	638300	142760	440640	588720	219620	0	423290	0
31	26S proteasome non-ATPase regulatory subunit 6	PSMD6	PSMD6_HUMAN	46 kDa	Homo sapiens	0	117870	132490	323200	414610	0	209240	0	0	247240	0	0	428170	0	599490	338610	178300	154120	366570	0	0	368590	0	0	263610	319860	0
32	26S proteasome non-ATPase regulatory subunit 7	PSMD7	PSMD7_HUMAN	37 kDa	Homo sapiens	207770	679840	260140	240920	224560	321520	119200	150440	212290	282670	167540	0	325270	396860	173820	104840	149010	919350	268310	344060	260770	308380	1109700	363240	110330	246760	455600
33	26S proteasome non-ATPase regulatory subunit 8	PSMD8	PSMD8_HUMAN	40 kDa	Homo sapiens	0	0	548650	633910	705100	0	389960	0	0	0	635450	0	647860	0	0	702150	555050	633780	560440	687650	267600	0	1037500	479470	0	512340	0
34	26S proteasome non-ATPase regulatory subunit 9	PSMD9	PSMD9_HUMAN	25 kDa	Homo sapiens	267890	0	0	0	0	0	0	0	345490	0	394510	0	0	0	0	0	0	0	0	0	257130	0	0	0	0	0	0
35	28 kDa heat- and acid-stable phosphoprotein	PDAP1	HAP28_HUMAN	21 kDa	Homo sapiens	377830	332670	356510	462260	507330	827260	353630	637600	189580	436300	391350	734160	358130	355290	497940	387840	489750	469730	576930	593620	435590	552030	579640	511860	0	258320	179270
36	28S ribosomal protein S29, mitochondrial	DAP3	RT29_HUMAN	46 kDa	Homo sapiens	0	0	0	0	99273	0	0	0	0	0	0	0	0	0	0	0	0	0	0	0	0	0	0	0	0	0	0
37	28S ribosomal protein S9, mitochondrial	MRPS9	RT09_HUMAN	46 kDa	Homo sapiens	0	0	0	0	0	0	0	0	0	0	0	0	175600	0	0	0	0	0	7342.3	0	0	0	0	0	0	0	0
38	3-hydroxyacyl-CoA dehydrogenase type-2	HSD17B10	HCD2_HUMAN	27 kDa	Homo sapiens	0	0	0	0	135220	0	0	0	0	0	0	0	0	0	0	0	0	0	0	488490	0	0	0	187060	0	0	0
39	3-ketoacyl-CoA thiolase, mitochondrial	ACAA2	THIM_HUMAN	42 kDa	Homo sapiens	0	181270	430870	490200	0	341410	341470	329150	0	743900	567000	187210	357720	185570	303280	0	218070	342170	165150	274630	327390	313610	186430	468240	0	98502	175620
40	3-ketoacyl-CoA thiolase, peroxisomal	ACAA1	THIK_HUMAN	44 kDa	Homo sapiens	358460	304100	336060	505160	549880	411390	252370	421630	338950	392400	360290	293980	187600	0	0	473610	430810	198200	303350	228500	425520	421100	0	0	0	376420	0
41	3-mercaptopyruvate sulfurtransferase	MPST	THTM_HUMAN	33 kDa	Homo sapiens	0	0	303390	0	0	0	0	0	0	0	0	118980	0	0	0	0	0	0	0	0	0	0	0	0	0	0	0
42	39S ribosomal protein L12, mitochondrial	MRPL12	RM12_HUMAN	21 kDa	Homo sapiens	0	0	307100	0	303170	0	361050	298780	0	0	285280	247020	285670	197050	0	0	0	0	0	0	0	0	270800	0	0	0	0
43	39S ribosomal protein L28, mitochondrial	MRPL28	RM28_HUMAN	30 kDa	Homo sapiens	0	0	0	105930	0	0	0	0	0	0	0	0	0	0	0	0	0	0	0	0	0	0	0	0	0	0	0
44	4-trimethylaminobutyraldehyde dehydrogenase	ALDH9A1	AL9A1_HUMAN	54 kDa	Homo sapiens	0	0	0	0	196150	0	265540	0	0	0	94082	0	0	0	0	0	0	0	0	0	0	214610	0	0	0	0	0
45	40S ribosomal protein S10	RPS10	RS10_HUMAN	19 kDa	Homo sapiens	883290	1781700	1123100	1697100	1735100	1315900	1651300	1910200	1320700	1715100	1615000	1861100	2181400	760710	2103800	1077800	1885600	1204200	1940100	718320	1517500	3110600	1197200	1542800	1423900	1118700	1691300
46	40S ribosomal protein S11	RPS11	RS11_HUMAN	18 kDa	Homo sapiens	1020000	1847200	737810	1082800	815620	1140500	1274100	893720	1356900	825050	1161500	3232900	737930	837070	1442800	2356800	1107000	1258700	1661600	634350	1333800	1421000	1298500	1431900	1218000	824370	811880
47	40S ribosomal protein S12	RPS12	RS12_HUMAN	15 kDa	Homo sapiens	2453300	2023500	1465600	4147200	2179400	2731500	2793600	3659800	2370500	2849800	1977600	2332800	3155700	1753300	3075000	1904600	2279300	3300100	2649900	1281800	2332500	2320200	2616800	2932500	1337500	1670700	2529300
48	40S ribosomal protein S13	RPS13	RS13_HUMAN	17 kDa	Homo sapiens	1484300	1897800	2095300	973510	1550600	1412600	2173900	2140600	2176100	1348600	1412400	1487700	2297600	1267900	1581000	1535700	1456200	1479900	2071300	1948500	1574300	1931300	955420	2376800	1202600	1197000	1066300
49	40S ribosomal protein S14	RPS14	RS14_HUMAN	16 kDa	Homo sapiens	1276000	696600	693240	898430	719920	1666400	758150	855890	1143100	648170	836820	1099100	846540	1009000	900520	384100	946610	1054700	1327300	760200	1072900	1520800	602630	758600	1393900	532400	617230
50	40S ribosomal protein S15	RPS15	RS15_HUMAN	17 kDa	Homo sapiens	0	0	433420	0	0	507940	442210	0	1653600	207840	0	352520	0	0	0	0	0	420390	0	0	395610	607770	706180	331650	431310	284430	0
51	40S ribosomal protein S15a	RPS15A	RS15A_HUMAN	15 kDa	Homo sapiens	1141400	2031300	3740900	3233000	1807700	2563600	3661800	900400	1842300	3060100	1103300	872880	1399100	2342600	963150	3340400	0	852890	1241800	1446100	2395200	1131300	1250900	2583700	1832200	2895400	1033200
52	40S ribosomal protein S16	RPS16	RS16_HUMAN	16 kDa	Homo sapiens	944430	1041600	963510	567060	781980	1536600	849660	767050	916340	489110	919960	1181000	1050400	794240	882650	732990	909760	973600	1437300	1105100	720990	1568100	991500	1114700	573140	254940	680170
53	40S ribosomal protein S17-like	RPS17L	RS17L_HUMAN (+1)	16 kDa	Homo sapiens	401240	275840	558800	839550	345840	1200500	803170	784150	561300	551830	570430	901190	1110300	768640	591550	711270	599670	704410	1515800	941590	603280	747050	609380	771440	909090	593410	225720
54	40S ribosomal protein S18	RPS18	RS18_HUMAN	18 kDa	Homo sapiens	1216800	1238000	1279200	2172000	978910	1433600	1322200	1588000	1825600	1143300	1157900	1319700	1044300	1270900	1150300	1343400	1298300	1266400	1425300	721550	1403200	1568000	1384400	1352000	1744900	1367800	901950
55	40S ribosomal protein S19	RPS19	RS19_HUMAN	16 kDa	Homo sapiens	1963600	1379500	1029400	935810	617570	1007500	876970	1354000	830090	316010	464720	1782200	878460	971000	669320	949070	991500	1226200	1137300	1273200	1731500	2343700	1269200	1276700	517030	1509800	1401800
56	40S ribosomal protein S2	RPS2	RS2_HUMAN	31 kDa	Homo sapiens	1708300	2166300	2570700	2176200	2139200	1519700	2324900	2609300	3221800	2928700	1997200	1884400	1817500	1515900	3490400	2620100	2470500	1629000	2384400	2221000	1886800	2464200	3800100	2359900	3669500	1882900	1433800
57	40S ribosomal protein S20	RPS20	RS20_HUMAN	13 kDa	Homo sapiens	663130	3480800	2765600	931120	2005400	2636700	1594200	819470	576990	1197700	1650300	1960100	1618500	2238600	1481200	2734000	1119800	2484100	3680000	810770	2354100	2345400	2025600	1340800	2802600	1321100	1323300
58	40S ribosomal protein S21	RPS21	RS21_HUMAN	9 kDa	Homo sapiens	0	0	221110	971380	779360	0	719600	702150	0	634490	0	0	762690	0	0	692500	635580	0	784310	0	0	0	0	499250	0	665410	0
59	40S ribosomal protein S23	RPS23	RS23_HUMAN	16 kDa	Homo sapiens	921710	1056900	1062700	1438200	1558000	518100	671530	623160	491860	525410	1657400	636560	939390	2810000	1012700	864070	2071800	760830	832140	2135200	623010	764410	1972200	1036400	262130	0	436810
60	40S ribosomal protein S24	RPS24	RS24_HUMAN	15 kDa	Homo sapiens	0	0	0	0	0	708180	0	0	0	641950	0	0	0	0	572440	0	0	611300	0	707640	708040	0	3431200	0	0	0	0
61	40S ribosomal protein S25	RPS25	RS25_HUMAN	14 kDa	Homo sapiens	1499100	874790	461150	5991300	5812300	2239200	1188300	2233000	2543600	3567700	2226200	1855400	2767500	2588200	2480800	2331800	2297900	1615500	2290300	1412800	1872500	3545800	3229100	3186500	0	2073400	1121700
62	40S ribosomal protein S26	RPS26	RS26_HUMAN	13 kDa	Homo sapiens	2636400	0	2111500	2565900	2262200	0	1209900	1682700	2850500	0	1142800	1798100	2486100	0	2695200	2438300	2630500	2223700	2162400	0	2733200	941030	3268700	2020400	2633800	1189200	0
63	40S ribosomal protein S27	RPS27	RS27_HUMAN	9 kDa	Homo sapiens	0	359730	173310	0	0	0	0	0	0	0	0	0	0	0	0	0	0	0	0	0	0	0	0	0	0	0	0
64	40S ribosomal protein S27-like	RPS27L	RS27L_HUMAN	9 kDa	Homo sapiens	0	0	0	0	0	1250000	0	0	0	0	0	0	0	0	0	0	0	990100	0	0	0	1148900	0	0	0	0	0
65	40S ribosomal protein S28	RPS28	RS28_HUMAN	8 kDa	Homo sapiens	0	0	0	0	768820	586700	0	869520	940430	795540	363210	369820	589490	0	617110	540630	608090	556560	877230	335610	792060	1414500	828500	771200	0	811380	1577800
66	40S ribosomal protein S3	RPS3	RS3_HUMAN	27 kDa	Homo sapiens	1781500	2416500	2270900	1717400	1781800	1739900	1902600	2016100	1513600	1962900	2256500	1884400	1849300	2374900	2389200	2105000	1761600	1617400	1813200	2130900	1980900	2369200	1770400	2352300	1496800	2716200	1956200
67	40S ribosomal protein S30	FAU	RS30_HUMAN	7 kDa	Homo sapiens	0	0	0	691570	459110	0	0	498850	528600	490280	405960	691220	483210	1187000	0	489610	0	1347500	279090	1294100	0	0	468710	1167000	0	0	780510
68	40S ribosomal protein S3a	RPS3A	RS3A_HUMAN	30 kDa	Homo sapiens	981990	826320	1104600	943960	1203700	992350	1067700	1295700	1335500	1602100	1022800	890850	969980	1108700	1453400	1314100	1255800	741290	1007800	1482500	839860	959930	889460	1082800	1265600	937640	945460
69	40S ribosomal protein S4, X isoform	RPS4X	RS4X_HUMAN	30 kDa	Homo sapiens	2110900	933100	1571500	1872600	1688000	1406600	2017300	2027600	1740200	1792500	1240000	1692000	1862100	1358000	1136400	1069400	1275600	1434000	2164200	904110	1690300	1338300	1511100	1912400	795060	1201500	938610
70	40S ribosomal protein S4, Y isoform 1	RPS4Y1	RS4Y1_HUMAN	29 kDa	Homo sapiens	0	0	0	413850	354260	335200	503040	278890	582630	545770	75354	382580	559500	264950	569650	578420	510390	355050	487310	369180	223390	445470	673150	0	453960	0	0
71	40S ribosomal protein S5	RPS5	RS5_HUMAN	23 kDa	Homo sapiens	1185400	1146200	1985000	1802300	1693500	1243500	1921800	1910600	1809600	1953800	755010	1011900	1548700	1113800	1638400	2247500	1561600	968320	1746500	662650	1305000	1403600	2153000	1158500	1477200	1556800	1162400
72	40S ribosomal protein S6	RPS6	RS6_HUMAN	29 kDa	Homo sapiens	429650	675280	804750	593920	1083900	1194900	805340	685330	821200	669940	598350	1176200	910130	379000	436170	590390	977340	917990	596840	892850	1618400	812950	1278100	1130800	610700	714990	1392700
73	40S ribosomal protein S7	RPS7	RS7_HUMAN	22 kDa	Homo sapiens	821990	1255800	1733600	2069700	2932300	1071600	2150100	1239100	1136300	1255200	1542700	1339500	1809000	1018500	1269500	1591000	2190800	1240300	1525000	1697200	1275400	1229500	3448300	1517300	1474700	868650	1002500
74	40S ribosomal protein S8	RPS8	RS8_HUMAN	24 kDa	Homo sapiens	2534700	1657700	2830100	2642900	2997800	2454000	3155500	2638400	3194400	3044700	2248200	2445500	2923100	2335600	2757000	2605100	2899500	2184100	2708700	1907200	2453400	2452900	3683900	2381300	2755100	1851000	1498700
75	40S ribosomal protein S9	RPS9	RS9_HUMAN	23 kDa	Homo sapiens	722350	975160	878980	1046000	1173200	1060800	1113100	750160	583810	1565100	1274200	975990	1556800	433260	1104300	1163100	1501600	821010	880410	531260	958040	1362700	1838900	1074600	1156500	1296600	587740
76	40S ribosomal protein SA	RPSA	RSSA_HUMAN	33 kDa	Homo sapiens	6258000	4772400	7418200	3139500	3412500	3100200	1733600	2916600	3132200	2148200	3226500	4174900	7621000	3701200	3788600	6729700	4141000	3261400	5508600	5259500	4125800	4786300	3030800	2410100	929270	2895900	2929100
77	45 kDa calcium-binding protein	SDF4	CAB45_HUMAN	42 kDa	Homo sapiens	0	0	0	0	112050	0	0	0	0	0	0	0	0	0	0	0	0	0	0	0	0	0	0	0	0	0	0
78	4F2 cell-surface antigen heavy chain	SLC3A2	4F2_HUMAN	68 kDa	Homo sapiens	1154600	1010200	984100	1208900	905950	857910	780550	620900	664590	794960	605460	708840	638390	1469800	630980	632550	832790	721300	800210	1488400	1163900	786630	1117600	921470	497930	587700	332500
79	5'-3' exoribonuclease 2	XRN2	XRN2_HUMAN	109 kDa	Homo sapiens	0	0	111400	0	0	51270	271750	0	0	0	0	0	0	0	0	0	0	0	0	0	0	0	0	0	0	0	0
80	5'-nucleotidase	NT5E	5NTD_HUMAN	63 kDa	Homo sapiens	811990	866750	580630	893780	777040	546770	802120	830360	1092700	556690	635660	496150	810320	629460	578760	1657200	839300	787410	803050	748140	1013200	642840	1548800	708280	367190	1379000	756990
81	5'-nucleotidase domain-containing protein 2	NT5DC2	NT5D2_HUMAN	61 kDa	Homo sapiens	0	0	0	85591	65063	0	0	0	0	0	0	0	0	0	0	55385	0	0	0	0	0	0	0	0	0	0	0
82	6-phosphogluconate dehydrogenase, decarboxylating	PGD	6PGD_HUMAN	53 kDa	Homo sapiens	426220	674920	580510	719600	522100	512010	1201800	865470	962050	1006500	618550	789300	852910	701410	573280	799090	776240	507000	629620	772450	551160	681410	841030	713410	564470	706080	407880
83	6-phosphogluconolactonase	PGLS	6PGL_HUMAN	28 kDa	Homo sapiens	567680	337440	502020	320710	794970	0	487920	483880	897520	2073300	847580	434240	783080	1030200	0	955670	1095000	262370	648510	330250	0	679770	323550	378510	577010	578080	0
84	60 kDa SS-A/Ro ribonucleoprotein	TROVE2	RO60_HUMAN	61 kDa	Homo sapiens	319270	250270	218130	379240	138030	218780	170520	0	191170	179590	0	205900	0	189290	0	0	313490	253150	154400	0	310850	421110	278030	230720	0	0	0
85	60 kDa heat shock protein, mitochondrial	HSPD1	CH60_HUMAN	61 kDa	Homo sapiens	874870	955720	923450	1010900	938030	1059900	993530	477740	687870	771200	1190800	1016900	1182400	1388200	1076400	1249800	952120	1124200	813700	1156100	897920	1425100	817170	865770	1404900	795330	1555800
86	60S acidic ribosomal protein P0	RPLP0	RLA0_HUMAN	34 kDa	Homo sapiens	3509500	2216000	2700900	2268500	4203900	3605800	2260400	3935100	2586000	3832900	2157300	4292500	3698300	1956300	2863300	3633800	3323900	1882200	2815100	3100500	2905900	3649100	2384500	2840900	3907900	3215800	1874800
87	60S acidic ribosomal protein P1	RPLP1	RLA1_HUMAN	12 kDa	Homo sapiens	14000000	13600000	20400000	21500000	22200000	17700000	18900000	19000000	19300000	23400000	19800000	14500000	21700000	20700000	20900000	15600000	18600000	0	18600000	15000000	13000000	11600000	24500000	18800000	0	13900000	10200000
88	60S acidic ribosomal protein P2	RPLP2	RLA2_HUMAN	12 kDa	Homo sapiens	4839100	3387700	6691900	10700000	11200000	10100000	3955400	11100000	4205900	6580700	3510800	6092100	7465700	3455700	4306600	7621900	5227700	11500000	8222300	3400600	10700000	12100000	11100000	8209400	3756300	7848700	7893300
89	60S ribosomal protein L10	RPL10	RL10_HUMAN	25 kDa	Homo sapiens	451390	450300	654920	489290	499890	1582100	498290	847380	436130	670080	362630	818580	902700	819290	479790	1909900	979400	924170	896380	1483300	1372000	875330	828740	1156700	851040	1041500	698090
90	60S ribosomal protein L10a	RPL10A	RL10A_HUMAN	25 kDa	Homo sapiens	796870	672960	1116400	1011600	788890	750150	853120	818190	681510	568700	709760	970540	559660	1148800	716470	785030	605260	495410	692180	513870	652750	743360	1100200	735620	1302700	644500	242670
91	60S ribosomal protein L11	RPL11	RL11_HUMAN	20 kDa	Homo sapiens	2127400	1642000	2649200	2933400	2593800	2748000	0	2688900	2611500	2428000	1598000	4970400	2538100	1688600	2666200	2613900	0	2224600	1454900	1789900	2268500	1486000	2838800	2310100	0	0	1300400
92	60S ribosomal protein L12	RPL12	RL12_HUMAN	18 kDa	Homo sapiens	4568900	3496100	5454400	5196900	5659400	4765700	4746800	4424400	4555700	3964700	1778700	3531900	4349500	2851100	3934500	4459400	2059300	3512000	4435200	3765600	3884900	2978800	3269500	5178900	6863300	3547300	4088700
93	60S ribosomal protein L13	RPL13	RL13_HUMAN	24 kDa	Homo sapiens	928190	936380	1315100	1437200	1448800	1125200	1894000	1138600	1820600	1009600	669870	1411200	1907900	857890	1622300	2007200	1477000	1047800	980850	530690	1395900	1313100	1390300	1326500	1323500	981600	885740
94	60S ribosomal protein L13a	RPL13A	RL13A_HUMAN	24 kDa	Homo sapiens	350120	327180	1421100	1892200	1357200	205100	2066300	1755200	1709000	1773500	2158600	1607800	1351100	175300	1919200	2107400	2203500	1151700	1811000	1116200	384970	570120	1168300	903000	2407500	886180	2688100
95	60S ribosomal protein L14	RPL14	RL14_HUMAN	23 kDa	Homo sapiens	1976700	1285000	1175200	2294300	2042000	1857500	2256800	2109700	1032600	2174600	2050500	796690	1880200	1063400	1838900	1680500	513070	1604400	2153700	2484900	3543000	2278600	1550200	1314200	4944900	4164400	728310
96	60S ribosomal protein L15	RPL15	RL15_HUMAN	24 kDa	Homo sapiens	1111900	965870	1948800	1288000	2305200	1400600	1918700	2000600	1107200	2413700	1072000	1849900	1421100	1313400	2293100	1615500	1573100	1249400	1615200	1227600	1285100	2347400	1798700	1538600	2294200	2282500	706890
97	60S ribosomal protein L17	RPL17	RL17_HUMAN	21 kDa	Homo sapiens	1383500	1264700	1808400	1668800	1353400	1875700	526520	638010	1068300	1093600	2398000	1764800	841110	1544000	834030	599820	773710	1656100	1595500	1971800	1271600	1690600	724500	2502500	1854600	1269200	817240
98	60S ribosomal protein L18	RPL18	RL18_HUMAN	22 kDa	Homo sapiens	3648400	1742000	2608100	3178700	3408200	3030300	3316400	3418000	3268500	2557900	2023700	2917000	2917700	2232100	3265100	3352000	3209700	2835600	3224900	2091800	2975500	2831800	3283600	2668800	3776000	4158200	2301300
99	60S ribosomal protein L18a	RPL18A	RL18A_HUMAN	21 kDa	Homo sapiens	1305700	541460	464180	1064600	606540	413910	811280	1183900	1311900	786230	769850	910420	787310	1718500	664660	935050	837200	1087700	1075300	553610	0	1852000	650970	867800	2766300	939610	636390
100	60S ribosomal protein L19	RPL19	RL19_HUMAN	23 kDa	Homo sapiens	1641000	1758800	3308000	2161100	2811600	1435400	2456400	2948600	3518200	3201700	1850300	2706800	1866500	1182900	2021400	3216600	1566500	1976000	1822400	1952000	1597500	2633600	3328500	1851400	2375800	2441800	1174700
101	60S ribosomal protein L21	RPL21	RL21_HUMAN	19 kDa	Homo sapiens	0	0	1771500	0	1116900	0	0	1016000	1991100	1737200	0	480340	1842800	0	1244600	1344200	0	0	827310	0	0	0	2159100	0	1599000	0	256430
102	60S ribosomal protein L22	RPL22	RL22_HUMAN	15 kDa	Homo sapiens	1569300	1368600	1380300	1083100	1605600	1736500	624340	1264300	1514600	1631900	899750	1166300	1376700	445040	1214200	1404400	1046300	1923700	1327100	1404200	1000800	2212400	1453700	1294300	1740200	1569100	975190
103	60S ribosomal protein L22-like 1	RPL22L1	RL22L_HUMAN	15 kDa	Homo sapiens	0	0	0	0	0	0	0	0	0	0	0	0	151710	0	0	0	0	0	0	0	0	0	0	0	0	0	0
104	60S ribosomal protein L23	RPL23	RL23_HUMAN	15 kDa	Homo sapiens	3350900	1647400	1754100	1609600	1501400	5091700	2040900	2237600	3125400	3421800	1700300	2954100	751590	1711800	1954200	1714200	1801500	1347700	1856600	2633600	4234400	2136700	1615700	2123700	1076600	3423900	1073300
105	60S ribosomal protein L23a	RPL23A	RL23A_HUMAN	18 kDa	Homo sapiens	637370	956790	796250	1041800	660150	1195600	1707600	2269000	1568000	944830	428410	1061300	991760	588890	690350	1348900	2076500	577730	1281900	581420	414580	808220	1308200	894300	1268600	1163700	277200
106	60S ribosomal protein L24	RPL24	RL24_HUMAN	18 kDa	Homo sapiens	556270	1017200	964820	956330	1128700	1473600	1108200	1729300	993130	728080	552770	788460	967300	599740	1625000	376900	1019100	462510	1313700	296730	743690	693660	1069800	652980	0	920120	339150
107	60S ribosomal protein L26	RPL26	RL26_HUMAN	17 kDa	Homo sapiens	460290	0	1733000	1654600	1614400	1287000	2029000	1762300	0	1784100	722030	573450	1915600	300850	2221500	1622500	0	357930	1627200	772190	0	0	1988400	457420	2267900	1657000	307530
108	60S ribosomal protein L27	RPL27	RL27_HUMAN	16 kDa	Homo sapiens	1092900	1376900	446680	2119100	3257900	1705700	1583800	1519300	1829900	859560	1418200	1405600	1156000	1751300	775350	689770	3036600	1692500	749610	1005600	1640200	617120	2891000	1427700	617930	3600900	711260
109	60S ribosomal protein L27a	RPL27A	RL27A_HUMAN	17 kDa	Homo sapiens	3363600	1070300	866300	984920	1480100	1611800	1662600	1432900	1147400	1220900	2796300	1612800	1267100	1343800	1039700	1281100	1382900	1405200	1548700	1500100	1337800	1847600	1260700	1578000	773050	1821300	1442500
110	60S ribosomal protein L28	RPL28	RL28_HUMAN	16 kDa	Homo sapiens	449920	852410	940690	1012100	868870	554050	1556700	731090	874350	758780	540110	303990	707950	696430	1356400	790380	830910	497180	904230	689510	822750	454750	1015300	704030	1011400	895020	461260
111	60S ribosomal protein L29	RPL29	RL29_HUMAN	18 kDa	Homo sapiens	1706900	0	3334700	0	0	0	0	0	3385600	3265300	0	0	0	1780700	0	0	3161300	2009100	3330400	0	0	0	0	0	0	3150400	1413500
112	60S ribosomal protein L3	RPL3	RL3_HUMAN	46 kDa	Homo sapiens	1409100	1092900	1247600	1728700	1672000	969490	1077100	1462200	1361600	1583400	1247500	1415700	1289000	1281300	1224400	1352600	1103000	998060	1962200	1080500	1840500	1516200	1048500	1729800	1261000	765540	1336900
113	60S ribosomal protein L30	RPL30	RL30_HUMAN	13 kDa	Homo sapiens	0	2725300	982090	2627500	1421500	898580	2826000	2000800	1817600	0	778200	3341500	2071500	1583700	2319800	1421000	2166100	4397100	1583600	3214100	1155200	830030	7110400	3862600	0	1673400	3457700
114	60S ribosomal protein L31	RPL31	RL31_HUMAN	14 kDa	Homo sapiens	1096800	464480	1766800	3426700	1992300	958890	1305100	1570000	1862800	1980500	405590	718870	2056200	810360	2132100	684660	611380	1131600	1873400	910120	1106300	805790	1343400	928730	2609800	1593500	344650
115	60S ribosomal protein L32	RPL32	RL32_HUMAN	16 kDa	Homo sapiens	920820	0	1096600	2128000	0	0	0	0	0	0	523650	563500	773400	0	1351700	0	0	549920	0	906540	0	1952600	0	463260	0	1697800	0
116	60S ribosomal protein L34	RPL34	RL34_HUMAN	13 kDa	Homo sapiens	439300	707570	0	0	0	636530	0	0	0	0	652660	689930	0	536040	0	0	0	607670	0	863580	732510	0	0	902060	0	0	0
117	60S ribosomal protein L35	RPL35	RL35_HUMAN	15 kDa	Homo sapiens	1076900	1409600	851020	1123400	276700	653330	672570	1138900	796130	997070	839340	1518400	3382900	447810	664770	1316800	977460	731850	1092600	2375500	2662900	492130	958050	2835400	6176400	853470	861050
118	60S ribosomal protein L35a	RPL35A	RL35A_HUMAN	13 kDa	Homo sapiens	0	0	237740	0	0	206330	353350	301220	305440	279750	144860	0	333900	515890	366810	366850	266100	229720	350220	0	0	155140	291670	364250	458060	346260	0
119	60S ribosomal protein L36	RPL36	RL36_HUMAN	12 kDa	Homo sapiens	0	0	1053500	1109900	1466000	0	0	3493800	501530	914170	0	0	1767700	922210	874540	965280	0	0	536310	1044500	0	0	928490	0	0	0	0
120	60S ribosomal protein L36a	RPL36A	RL36A_HUMAN	12 kDa	Homo sapiens	0	0	0	0	0	0	0	0	0	0	0	0	0	0	0	0	0	0	0	0	0	0	0	181360	0	0	0
121	60S ribosomal protein L37	RPL37	RL37_HUMAN	11 kDa	Homo sapiens	0	0	0	0	135810	0	0	181640	0	0	0	350400	0	0	135780	0	0	321190	0	263580	332950	0	0	0	0	0	0
122	60S ribosomal protein L37a	RPL37A	RL37A_HUMAN	10 kDa	Homo sapiens	473010	0	900160	0	995880	1203800	1051700	998000	1011600	0	0	642920	0	663450	1177400	0	0	775160	821560	591880	564230	656680	0	0	1217500	1061500	0
123	60S ribosomal protein L38	RPL38	RL38_HUMAN	8 kDa	Homo sapiens	1549200	0	764670	763790	922050	1705700	3093600	7755500	1343900	1189300	5116200	599930	1492700	290360	996170	0	722450	1939000	1055100	0	0	1017800	1391800	2704300	0	0	877910
124	60S ribosomal protein L4	RPL4	RL4_HUMAN	48 kDa	Homo sapiens	1112900	961960	1846100	1087400	1153300	1644600	1207800	1485500	1192100	1040400	1781900	1506800	1801300	2208400	1856300	1040000	1380000	1613300	1779000	1395800	1856700	1704300	1303200	1137300	533140	1845600	948620
125	60S ribosomal protein L5	RPL5	RL5_HUMAN	34 kDa	Homo sapiens	916170	701360	1351300	1288100	1885100	2560700	1001000	2807900	1751500	1976800	873900	1651000	1575500	1135400	1193600	962780	1821200	654670	1872400	781650	1299500	2402000	1570200	852430	4475300	1135500	764580
126	60S ribosomal protein L6	RPL6	RL6_HUMAN	33 kDa	Homo sapiens	1302100	1244600	1671000	1536100	2150000	2683900	1641700	1850300	1638700	1090700	946480	1100700	1047800	1165700	1886100	1637200	1905000	987640	1068200	1065800	1651000	1636100	1416600	905020	998530	1075400	737170
127	60S ribosomal protein L7	RPL7	RL7_HUMAN	29 kDa	Homo sapiens	881490	1890800	1847500	1510200	1697300	1143500	1989300	1525000	1650600	1491600	1678300	1460600	1962400	1969000	3453600	1679000	2753800	1172200	2511200	1777700	884990	1360500	1428400	1517900	1706000	3013600	1663400
128	60S ribosomal protein L7a	RPL7A	RL7A_HUMAN	30 kDa	Homo sapiens	1632700	1685800	1622600	2663600	1875800	2141200	1855200	1529500	2780100	1851100	1384600	1450500	3471300	1570100	1831600	1310700	1914500	2223600	1304000	2152000	1122800	3069500	1874600	1598300	2719900	2261200	812830
129	60S ribosomal protein L8	RPL8	RL8_HUMAN	28 kDa	Homo sapiens	871270	590080	2036000	1652300	2756000	1030900	2111500	2202500	1384800	2726000	997350	1201200	1788700	1133200	2986500	1344400	1348900	1397200	1415400	741870	1020800	1518500	2004600	1002300	1579200	1121900	786710
130	60S ribosomal protein L9	RPL9	RL9_HUMAN	22 kDa	Homo sapiens	1017900	1127800	646700	693420	732900	2123600	688360	1023700	1275200	1090600	731490	906010	931480	1207900	230170	920840	1027900	485100	610530	1617900	852890	781560	635340	534420	0	1018500	1155500
131	72 kDa type IV collagenase	MMP2	MMP2_HUMAN	74 kDa	Homo sapiens	0	0	0	0	0	0	0	0	0	0	0	0	0	0	0	0	0	0	0	0	0	0	0	0	345930	171390	0
132	78 kDa glucose-regulated protein	HSPA5	GRP78_HUMAN	72 kDa	Homo sapiens	2774000	2838500	2869600	3396600	3365800	4116100	3636100	2635800	2760300	2822900	2979900	3728700	3062100	3619100	2294100	4560400	2891700	3199500	2478000	2928100	4128000	3567300	3340900	3705500	1922900	2954700	3103700
133	A-kinase anchor protein 12	AKAP12	AKA12_HUMAN	191 kDa	Homo sapiens	248140	0	273010	173120	373590	237870	117570	251430	246230	181330	0	152690	215690	202680	102850	162670	228900	163110	381550	257060	152110	566420	296010	174330	314440	339950	0
134	A-kinase anchor protein 2	AKAP2	AKAP2_HUMAN	95 kDa	Homo sapiens	113070	0	198050	0	116780	0	285160	204090	155830	249000	0	279310	210590	255740	161080	271260	297100	257780	160950	391810	477510	0	158290	493710	0	290880	0
135	ADP-dependent glucokinase	ADPGK	ADPGK_HUMAN	54 kDa	Homo sapiens	0	0	0	121060	0	0	0	0	0	0	0	0	0	0	0	0	0	0	0	0	0	0	0	0	0	0	0
136	ADP-ribosylation factor 3	ARF3	ARF3_HUMAN	21 kDa	Homo sapiens	0	777250	460610	958680	651100	0	0	0	0	0	0	0	1470800	967930	1540500	1275900	0	0	0	0	0	0	1341400	412300	0	673450	784260
137	ADP-ribosylation factor 4	ARF4	ARF4_HUMAN	21 kDa	Homo sapiens	2351600	1458700	2921700	3177000	2788100	3078000	1563900	2929800	3937000	2736700	1604800	2996300	2625600	3025400	3138600	2492400	3074100	3281500	2859800	0	2962900	3176900	2851200	2783700	0	2807900	1979400
138	ADP-ribosylation factor 6	ARF6	ARF6_HUMAN	20 kDa	Homo sapiens	0	0	52171	203550	0	0	0	0	0	0	0	0	0	0	139700	160940	192060	0	176160	0	0	0	199900	0	0	0	0
139	ADP-ribosylation factor GTPase-activating protein 1	ARFGAP1	ARFG1_HUMAN	45 kDa	Homo sapiens	41525	0	154540	0	0	72491	119480	0	0	0	0	0	0	69641	0	0	0	0	0	0	0	65439	0	0	0	0	0
140	ADP-ribosylation factor GTPase-activating protein 3	ARFGAP3	ARFG3_HUMAN	57 kDa	Homo sapiens	0	0	0	0	0	0	0	0	0	0	0	64994	0	0	0	0	0	0	0	0	0	0	0	107090	0	0	0
141	ADP-ribosylation factor-like protein 3	ARL3	ARL3_HUMAN	20 kDa	Homo sapiens	639800	614050	0	342800	0	0	561260	0	478450	405720	0	0	302060	378350	305760	0	0	0	534720	0	426610	0	444490	410080	0	308660	0
142	ADP-sugar pyrophosphatase	NUDT5	NUDT5_HUMAN	24 kDa	Homo sapiens	0	0	0	0	0	211310	0	0	0	0	0	0	0	0	0	0	0	0	0	0	0	0	0	0	0	0	0
143	ADP/ATP translocase 2	SLC25A5	ADT2_HUMAN	33 kDa	Homo sapiens	0	1093800	360780	0	218150	883840	0	0	0	0	660500	977770	0	690240	0	0	404620	1112900	0	670940	662130	0	0	635870	0	0	708390
144	ADP/ATP translocase 3	SLC25A6	ADT3_HUMAN	33 kDa	Homo sapiens	0	0	567350	0	0	2133900	548580	0	0	0	0	624910	0	0	1077700	0	604340	561720	0	0	0	0	492320	0	0	0	0
145	AP-1 complex subunit beta-1	AP1B1	AP1B1_HUMAN	105 kDa	Homo sapiens	0	0	352710	0	0	156720	0	337620	115660	0	143230	275300	0	232510	0	565570	143320	264020	0	152840	390660	0	0	0	122670	0	0
146	AP-1 complex subunit gamma-1	AP1G1	AP1G1_HUMAN	91 kDa	Homo sapiens	0	0	0	155780	295670	111680	159880	151790	250750	28572	0	82089	263720	89948	190800	266500	303940	54721	132120	0	158330	0	465980	231340	0	82065	108670
147	AP-1 complex subunit mu-1	AP1M1	AP1M1_HUMAN	49 kDa	Homo sapiens	0	0	0	0	0	227620	312160	0	0	0	0	0	0	0	0	0	0	0	210940	0	0	0	0	0	0	0	0
148	AP-2 complex subunit alpha-1	AP2A1	AP2A1_HUMAN	108 kDa	Homo sapiens	504400	330990	1170400	431080	382330	649790	1040400	466520	317150	588010	434980	474160	239300	461870	801860	702790	606650	455040	820160	516370	413820	636420	703390	599230	400280	380810	481570
149	AP-2 complex subunit alpha-2	AP2A2	AP2A2_HUMAN	104 kDa	Homo sapiens	255210	353460	651720	491480	436210	0	270980	432410	315550	411130	0	322300	421940	0	696990	629100	424190	549960	562310	0	241590	371010	660060	482290	0	411190	432940
150	AP-2 complex subunit beta	AP2B1	AP2B1_HUMAN	105 kDa	Homo sapiens	346650	441540	311190	982180	481340	562430	1380600	883450	348480	924750	312700	997720	713420	637680	1035600	824840	747250	377990	683260	426750	681420	838400	550300	423610	787630	863230	516050
151	AP-2 complex subunit mu	AP2M1	AP2M1_HUMAN	50 kDa	Homo sapiens	0	0	261100	202160	0	297940	454630	151940	0	0	0	238910	0	0	0	0	0	308730	399440	0	273940	366460	0	0	191250	0	0
152	AP-3 complex subunit beta-1	AP3B1	AP3B1_HUMAN	121 kDa	Homo sapiens	379950	160940	205660	343030	201740	379050	262740	402560	449810	301730	373720	0	226780	137030	339820	347780	174620	267010	274960	0	0	356460	369210	332570	333360	290510	0
153	AP-3 complex subunit delta-1	AP3D1	AP3D1_HUMAN	130 kDa	Homo sapiens	0	0	462110	234150	361810	109910	276980	217630	338270	197760	0	72629	102230	0	0	207050	0	0	254060	0	0	39784	0	0	0	0	0
154	AP-3 complex subunit mu-1	AP3M1	AP3M1_HUMAN	47 kDa	Homo sapiens	0	0	0	0	0	140980	230660	0	0	0	0	0	29737	0	0	0	0	144880	0	0	0	201400	122220	0	0	0	0
155	AP-3 complex subunit sigma-1	AP3S1	AP3S1_HUMAN	22 kDa	Homo sapiens	0	0	0	0	639210	375850	535350	0	458540	0	0	0	0	0	257360	539070	0	0	0	0	0	151610	0	0	0	0	0
156	AP2-associated protein kinase 1	AAK1	AAK1_HUMAN	104 kDa	Homo sapiens	0	0	120820	221990	0	0	164970	247460	449230	0	0	0	85812	0	109030	0	189290	0	172100	0	0	0	196000	0	0	0	0
157	ATP synthase F(0) complex subunit B1, mitochondrial	ATP5F1	AT5F1_HUMAN	29 kDa	Homo sapiens	0	0	418020	532490	407800	0	499830	416960	442420	312910	0	0	438800	0	459110	425710	591960	258480	471340	0	0	388280	377440	0	527010	510370	0
158	ATP synthase subunit O, mitochondrial	ATP5O	ATPO_HUMAN	23 kDa	Homo sapiens	1153200	491790	1072200	1734400	1118200	1431200	612490	828460	984230	1214900	803740	1177200	896020	1076600	1094600	1334000	1173200	1295000	1517300	1039200	1134600	791280	1334000	1080900	723620	814080	683290
159	ATP synthase subunit alpha, mitochondrial	ATP5A1	ATPA_HUMAN	60 kDa	Homo sapiens	1969600	1479500	1607100	1885000	2433100	1439600	1820900	1230100	2325300	1816400	1230600	1485000	1359500	1261100	1439100	1392700	2326300	1768600	1230200	1525600	1389000	1818200	1533800	1386900	1483700	1643100	1122700
160	ATP synthase subunit beta, mitochondrial	ATP5B	ATPB_HUMAN	57 kDa	Homo sapiens	1677800	2491800	2182000	1542800	2243600	2423500	1957400	1900300	2892800	1631800	1865800	2327600	2065200	3075300	1977700	1982300	2581000	2766000	2101500	2145000	2028700	2529200	2068400	1897300	1762800	2268800	2230300
161	ATP synthase subunit d, mitochondrial	ATP5H	ATP5H_HUMAN	18 kDa	Homo sapiens	696120	708010	740830	1475200	1350100	0	750730	460490	1228000	0	413520	559100	2551400	951390	0	1511000	1422700	700760	666290	0	693250	745190	1491500	795000	332590	0	0
162	ATP synthase subunit delta, mitochondrial	ATP5D	ATPD_HUMAN	17 kDa	Homo sapiens	1310000	632000	973430	1335400	1026300	0	0	1039200	977750	701760	1003700	0	0	0	0	0	0	0	0	0	623150	0	358950	0	977190	0	0
163	ATP synthase subunit e, mitochondrial	ATP5I	ATP5I_HUMAN	8 kDa	Homo sapiens	0	0	0	0	0	402600	0	0	0	0	0	0	721060	131350	0	0	0	0	0	0	0	0	0	0	0	0	0
164	ATP synthase subunit f, mitochondrial	ATP5J2	ATPK_HUMAN	11 kDa	Homo sapiens	0	0	397100	333950	0	0	262790	0	0	373460	0	0	0	0	446850	0	0	0	326000	0	0	0	0	0	0	0	0
165	ATP synthase subunit g, mitochondrial	ATP5L	ATP5L_HUMAN	11 kDa	Homo sapiens	676840	404590	432980	332990	917880	0	627050	726600	0	3181700	0	392150	0	0	0	0	0	248600	3064900	0	222630	0	2728800	0	0	432760	26668
166	ATP synthase subunit gamma, mitochondrial	ATP5C1	ATPG_HUMAN	33 kDa	Homo sapiens	309540	584350	0	457820	0	523980	448190	0	0	0	0	597910	0	0	0	0	0	808040	0	0	523210	421120	0	135760	0	462330	149990
167	ATP synthase-coupling factor 6, mitochondrial	ATP5J	ATP5J_HUMAN	13 kDa	Homo sapiens	1024200	659470	1029600	1136100	988470	1241800	1557000	1043200	884090	781250	171330	0	966870	0	0	1106500	1017800	1042200	808930	0	467190	0	1013800	1031800	0	859280	601400
168	ATP-binding cassette sub-family D member 3	ABCD3	ABCD3_HUMAN	75 kDa	Homo sapiens	0	0	221610	152270	0	176720	259560	0	150600	0	0	0	131030	0	0	0	206360	0	0	0	0	0	0	0	0	160140	0
169	ATP-binding cassette sub-family E member 1	ABCE1	ABCE1_HUMAN	67 kDa	Homo sapiens	204530	0	261850	282520	203880	454070	192390	184230	277470	257130	161860	214140	286200	329920	251950	223590	207910	194600	303370	145380	397780	146850	277950	0	148360	129770	0
170	ATP-binding cassette sub-family F member 1	ABCF1	ABCF1_HUMAN	96 kDa	Homo sapiens	0	0	226640	199730	80634	144800	0	208260	165040	178020	164290	179040	151260	88356	221750	125140	148810	152330	203420	118310	0	199270	176660	84974	0	0	0
171	ATP-citrate synthase	ACLY	ACLY_HUMAN	121 kDa	Homo sapiens	701030	681240	1034700	1081900	968650	957110	1104000	864060	954790	803160	850050	753170	1067400	689910	1076500	1004600	703160	529400	1009100	723490	980500	889190	1176700	905870	815510	1227600	836320
172	ATP-dependent 6-phosphofructokinase, liver type	PFKL	PFKAL_HUMAN	85 kDa	Homo sapiens	379480	529410	918750	811890	224930	541290	812330	508270	549700	597500	975280	599050	454220	389170	854180	652250	670390	564460	361870	229520	503880	429960	419330	740820	0	784960	0
173	ATP-dependent 6-phosphofructokinase, muscle type	PFKM	PFKAM_HUMAN	85 kDa	Homo sapiens	0	0	387380	376610	0	0	0	315400	386660	0	0	0	0	0	0	0	0	0	0	0	0	0	0	0	0	0	0
174	ATP-dependent 6-phosphofructokinase, platelet type	PFKP	PFKAP_HUMAN	86 kDa	Homo sapiens	640250	672760	842730	698290	711770	632060	835930	682990	873970	798920	526510	641860	935720	515720	860390	764360	822350	564160	973010	892300	809410	707760	806270	679500	311190	581010	429190
175	ATP-dependent DNA helicase Q1	RECQL	RECQ1_HUMAN	73 kDa	Homo sapiens	0	0	0	287160	0	149960	0	225660	0	73285	0	0	0	0	0	0	0	0	0	0	224980	0	0	0	0	148310	0
176	ATP-dependent RNA helicase A	DHX9	DHX9_HUMAN	141 kDa	Homo sapiens	336060	424040	981150	670330	712650	652160	835150	744770	752780	726050	585520	577580	586520	355100	758370	389940	655970	525510	554910	472540	930670	474570	824770	497880	569390	778240	519600
177	ATP-dependent RNA helicase DDX1	DDX1	DDX1_HUMAN	82 kDa	Homo sapiens	685360	605310	708750	716830	930030	832590	954270	763230	845200	810680	339340	756840	775940	590610	909700	807120	554930	652660	684490	485590	688100	714310	796980	516420	782590	554450	390080
178	ATP-dependent RNA helicase DDX19A	DDX19A	DD19A_HUMAN	54 kDa	Homo sapiens	0	0	0	0	0	0	0	0	0	0	0	0	0	0	192700	0	0	0	0	0	0	0	224750	0	0	147050	0
179	ATP-dependent RNA helicase DDX39A	DDX39A	DX39A_HUMAN	49 kDa	Homo sapiens	0	0	0	0	40184	0	0	0	0	35630	0	0	0	0	0	0	0	0	49939	0	0	0	0	0	73375	0	0
180	ATP-dependent RNA helicase DDX3X	DDX3X	DDX3X_HUMAN	73 kDa	Homo sapiens	368660	0	413310	0	0	450360	399010	0	0	0	0	329810	242960	152510	0	158200	0	0	0	163710	267420	445580	0	290310	0	0	260710
181	ATP-dependent RNA helicase DDX42	DDX42	DDX42_HUMAN	103 kDa	Homo sapiens	0	0	0	0	0	0	455720	0	0	45917	0	0	571470	0	132080	0	0	0	47620	0	0	0	0	0	42192	0	0
182	ATP-dependent RNA helicase DHX29	DHX29	DHX29_HUMAN	155 kDa	Homo sapiens	0	0	0	0	0	0	0	0	0	0	0	0	0	0	0	0	0	0	0	0	0	0	90647	0	0	0	0
183	ATPase ASNA1	ASNA1	ASNA_HUMAN	39 kDa	Homo sapiens	402760	0	418900	179900	303380	265790	267110	316060	189920	297270	0	0	305780	0	181560	0	297330	0	360880	118800	0	272150	250400	0	0	187580	0
184	ATPase family AAA domain-containing protein 3A	ATAD3A	ATD3A_HUMAN	71 kDa	Homo sapiens	208540	0	117990	114530	174220	192140	0	87218	0	243860	254640	139540	227250	295390	102550	172390	169640	0	250520	245120	207920	0	0	0	0	78055	0
185	ATPase inhibitor, mitochondrial	ATPIF1	ATIF1_HUMAN	12 kDa	Homo sapiens	0	0	0	0	0	0	0	0	0	0	0	0	0	0	0	0	78162	0	0	0	156220	0	0	0	0	0	0
186	Acetolactate synthase-like protein	ILVBL	ILVBL_HUMAN	68 kDa	Homo sapiens	0	0	287590	0	336860	106950	471670	0	0	0	0	190180	0	0	156040	343850	459160	168940	0	0	0	324820	118770	0	0	0	0
187	Acetyl-CoA acetyltransferase, cytosolic	ACAT2	THIC_HUMAN	41 kDa	Homo sapiens	0	0	511320	306070	547000	0	0	309830	0	517430	0	0	674110	0	329610	604280	212680	0	547250	0	0	0	451390	0	0	375930	0
188	Acetyl-CoA acetyltransferase, mitochondrial	ACAT1	THIL_HUMAN	45 kDa	Homo sapiens	270470	377330	1070800	467550	505330	448870	666180	895730	691390	566120	513790	645620	832100	583270	674200	865360	526450	282420	608600	446690	476400	551910	833300	411300	481500	492500	0
189	Acidic leucine-rich nuclear phosphoprotein 32 family member A	ANP32A	AN32A_HUMAN	29 kDa	Homo sapiens	818380	934610	0	0	0	665580	1216200	0	634240	831950	553290	466970	342090	171700	0	473280	1000000	967550	0	1014500	971190	875290	422120	736550	0	1113000	0
190	Acidic leucine-rich nuclear phosphoprotein 32 family member B	ANP32B	AN32B_HUMAN	29 kDa	Homo sapiens	0	173350	0	0	0	0	0	0	0	0	0	0	0	0	0	0	0	0	0	0	0	0	0	0	0	0	0
191	Acidic leucine-rich nuclear phosphoprotein 32 family member E	ANP32E	AN32E_HUMAN	31 kDa	Homo sapiens	0	0	368950	494400	0	0	409820	0	0	364490	0	0	465500	0	0	382410	377810	135910	185950	0	272730	166660	463470	0	0	373310	0
192	Aconitate hydratase, mitochondrial	ACO2	ACON_HUMAN	85 kDa	Homo sapiens	0	0	315900	383690	313680	423920	370910	440100	543810	359540	0	362170	424090	309520	368970	437830	514110	236910	670120	0	354760	310060	456630	501870	334730	377530	291630
193	Actin filament-associated protein 1	AFAP1	AFAP1_HUMAN	81 kDa	Homo sapiens	0	0	211730	0	222000	0	204450	0	0	0	0	0	144420	0	0	0	0	0	0	0	0	0	47259	113790	0	0	0
194	Actin, cytoplasmic 1	ACTB	ACTB_HUMAN (+1)	42 kDa	Homo sapiens	19700000	31900000	19600000	21600000	26300000	39200000	16100000	15200000	15300000	14100000	43200000	29500000	15800000	38100000	20000000	28600000	23000000	42000000	13800000	16600000	15000000	31400000	24400000	50900000	3741000	18300000	26200000
195	Actin-related protein 10	ACTR10	ARP10_HUMAN	46 kDa	Homo sapiens	0	0	0	0	0	0	0	0	0	0	0	0	21712	0	0	0	0	0	0	0	0	0	0	0	0	0	0
196	Actin-related protein 2	ACTR2	ARP2_HUMAN	45 kDa	Homo sapiens	839430	618080	668360	927170	866000	1140700	1060800	1512400	969670	1037400	569300	1037800	617560	493180	585410	1206900	777930	817420	917220	695750	965660	799950	857390	847540	2262600	961930	0
197	Actin-related protein 2/3 complex subunit 1A	ARPC1A	ARC1A_HUMAN	42 kDa	Homo sapiens	0	0	192510	141350	0	0	258830	242510	207680	149570	0	149730	142900	0	241740	415430	170080	0	273270	0	0	0	364830	0	211790	184170	0
198	Actin-related protein 2/3 complex subunit 1B	ARPC1B	ARC1B_HUMAN	41 kDa	Homo sapiens	605470	469840	888620	1025500	925160	693860	1120500	1437500	1142500	957700	257850	772330	1061800	475210	1162900	947480	1105000	855520	851500	550470	801050	744320	503410	755350	1569200	916500	232600
199	Actin-related protein 2/3 complex subunit 2	ARPC2	ARPC2_HUMAN	34 kDa	Homo sapiens	581760	954570	1261900	1478700	1250600	1262000	2018500	1228300	1360700	1394300	1151700	974630	1327300	1974900	1422300	1097200	1847200	900180	1346700	910230	965830	959450	1115200	898770	680890	1290800	820630
200	Actin-related protein 2/3 complex subunit 3	ARPC3	ARPC3_HUMAN	21 kDa	Homo sapiens	716400	182990	1336000	1252000	1643900	876970	1221500	1682900	1124900	1316900	867560	831350	1252500	1273600	1259800	1279400	1127400	945190	1162800	865430	756810	797120	1843000	510610	1556400	1175100	395410
201	Actin-related protein 2/3 complex subunit 4	ARPC4	ARPC4_HUMAN	20 kDa	Homo sapiens	974280	855020	1223700	1406500	1500100	1421200	802260	1657800	1536900	1011700	836970	1025100	1305700	1677100	1283700	1458500	1510800	1419800	1377100	606310	1589500	1800400	1540200	1166300	1102000	1283000	450700
202	Actin-related protein 2/3 complex subunit 5	ARPC5	ARPC5_HUMAN	16 kDa	Homo sapiens	3315000	2075000	1702900	0	0	3133600	0	1092200	0	1042700	3374700	3617100	695540	3250800	1250500	0	0	3031500	0	0	1217700	953010	0	0	0	0	0
203	Actin-related protein 2/3 complex subunit 5-like protein	ARPC5L	ARP5L_HUMAN	17 kDa	Homo sapiens	371180	0	0	0	0	0	479440	0	0	843770	882020	0	0	0	0	0	290940	0	0	0	0	548540	680840	0	0	0	0
204	Actin-related protein 3	ACTR3	ARP3_HUMAN	47 kDa	Homo sapiens	1269900	818030	1488500	1441400	1244200	2401800	1645600	2296400	2486500	1662500	843420	1654500	2420900	537230	2394600	1751700	1340000	1428300	1745600	1114300	1932100	1192300	1999100	1276200	1553400	2769300	1099000
205	Activated RNA polymerase II transcriptional coactivator p15	SUB1	TCP4_HUMAN	14 kDa	Homo sapiens	1361400	0	1143800	1053000	1161600	1787900	1055500	595350	976120	1557300	264840	584950	517740	1626500	893050	866260	1063600	663280	833210	0	0	1490100	1768700	565660	752030	935430	736910
206	Activating signal cointegrator 1 complex subunit 2	ASCC2	ASCC2_HUMAN	86 kDa	Homo sapiens	0	0	20662	0	0	0	0	0	0	0	0	0	0	0	0	0	0	0	0	0	0	0	0	0	0	0	0
207	Activator of 90 kDa heat shock protein ATPase homolog 1	AHSA1	AHSA1_HUMAN	38 kDa	Homo sapiens	0	0	0	0	0	0	0	0	0	0	0	0	60838	0	69676	0	0	0	0	0	0	102430	0	0	139440	0	0
208	Acyl-CoA-binding protein	DBI	ACBP_HUMAN	10 kDa	Homo sapiens	0	0	73639	0	0	0	0	0	0	0	0	0	0	0	0	0	0	0	0	0	0	0	0	0	0	0	0
209	Acyl-coenzyme A thioesterase 9, mitochondrial	ACOT9	ACOT9_HUMAN	50 kDa	Homo sapiens	0	0	333130	140150	0	130680	0	0	124820	85066	0	338030	0	0	127970	131380	119160	105540	96980	0	332520	0	0	0	0	0	0
210	Acyl-protein thioesterase 2	LYPLA2	LYPA2_HUMAN	25 kDa	Homo sapiens	0	0	0	0	0	0	0	0	0	0	0	0	0	0	0	0	0	0	0	0	0	180260	0	0	0	0	0
211	Acylpyruvase FAHD1, mitochondrial	FAHD1	FAHD1_HUMAN	25 kDa	Homo sapiens	0	0	0	0	0	0	186200	244750	0	0	0	0	0	0	0	0	0	0	0	0	0	0	0	0	0	0	0
212	Adapter molecule crk	CRK	CRK_HUMAN	34 kDa	Homo sapiens	0	118310	606420	271660	157840	228980	567150	607090	361870	141610	0	239520	296650	0	136620	528210	577830	387910	352680	0	548450	297580	0	161030	0	496110	0
213	Adenine phosphoribosyltransferase	APRT	APT_HUMAN	20 kDa	Homo sapiens	586550	0	434470	888030	932150	425330	1160600	1020900	1033500	1007200	0	0	1065700	0	1082800	908300	849770	354010	1093600	0	615350	533870	1059700	0	0	0	287300
214	Adenosine 3'-phospho 5'-phosphosulfate transporter 1	SLC35B2	S35B2_HUMAN	48 kDa	Homo sapiens	0	0	0	194180	0	0	0	0	0	0	0	0	0	0	0	0	0	0	0	0	0	0	256470	0	0	0	0
215	Adenosine kinase	ADK	ADK_HUMAN	41 kDa	Homo sapiens	0	0	122290	102070	34564	0	0	0	133730	0	0	0	137990	0	0	0	0	0	0	0	0	262270	194640	0	0	0	0
216	Adenosylhomocysteinase	AHCY	SAHH_HUMAN	48 kDa	Homo sapiens	377900	321280	613210	570530	500920	426000	589600	525290	736150	560260	440730	643780	596300	436850	588020	562880	638660	365890	503020	367240	330380	437150	603350	314270	396850	501650	252910
217	Adenylate kinase 2, mitochondrial	AK2	KAD2_HUMAN	26 kDa	Homo sapiens	0	0	0	0	0	0	0	0	0	118270	0	155770	0	0	0	0	0	0	172910	0	0	212420	0	0	0	0	0
218	Adenylate kinase 4, mitochondrial	AK4	KAD4_HUMAN	25 kDa	Homo sapiens	0	0	0	0	0	0	0	99297	0	66704	0	0	0	0	0	0	0	0	102010	0	0	0	0	0	0	0	0
219	Adenylate kinase isoenzyme 1	AK1	KAD1_HUMAN	22 kDa	Homo sapiens	424470	954700	873030	686760	645960	391210	1018700	795480	474460	847890	0	643740	686100	299240	655730	827670	751910	279870	820020	730060	575910	488110	1100300	254140	0	436160	291860
220	Adenylate kinase isoenzyme 5	AK5	KAD5_HUMAN	63 kDa	Homo sapiens	0	0	0	0	0	0	268800	0	166010	0	0	0	0	0	0	0	0	0	135550	0	0	0	0	0	0	0	0
221	Adenylosuccinate lyase	ADSL	PUR8_HUMAN	55 kDa	Homo sapiens	122720	0	0	177710	0	0	258190	0	273340	0	0	0	0	0	0	195420	0	0	210030	0	0	243700	222230	0	0	150740	0
222	Adenylosuccinate synthetase isozyme 2	ADSS	PURA2_HUMAN	50 kDa	Homo sapiens	0	0	522770	0	0	0	265060	567720	594250	0	0	0	616160	181340	708100	560280	0	0	592840	0	0	394110	443130	107960	312040	0	0
223	Adenylyl cyclase-associated protein 1	CAP1	CAP1_HUMAN	52 kDa	Homo sapiens	660540	832060	1209200	808230	1275800	998910	969560	895070	944040	1688100	672640	1180200	1311900	748010	1645300	961900	1066200	1103800	1091900	643910	1165900	1280900	882790	903990	795600	828980	1051800
224	Adipocyte plasma membrane-associated protein	APMAP	APMAP_HUMAN	46 kDa	Homo sapiens	978860	300390	603440	1291400	728850	142280	1006200	974730	812700	987290	857810	412600	929590	604300	816590	627940	630550	471470	653850	0	0	234780	480190	311060	640340	635150	179640
225	Adseverin	SCIN	ADSV_HUMAN	80 kDa	Homo sapiens	624050	0	194870	293250	134020	351640	212000	130350	168850	0	274720	354060	91660	161240	159690	133740	227100	390850	177910	80335	0	129810	327800	132340	0	46434	186270
226	Aflatoxin B1 aldehyde reductase member 2	AKR7A2	ARK72_HUMAN	40 kDa	Homo sapiens	0	0	300850	0	0	0	0	0	0	0	0	0	293850	0	282660	0	0	0	308840	0	0	602490	0	0	0	0	0
227	Alanine--tRNA ligase, cytoplasmic	AARS	SYAC_HUMAN	107 kDa	Homo sapiens	205080	526770	508880	735970	618360	496890	709740	467150	697590	366560	1229300	392090	0	600200	812830	544810	576000	343760	618000	430740	427500	382500	886190	272940	286670	813900	315210
228	Alanyl-tRNA editing protein Aarsd1	AARSD1	AASD1_HUMAN	45 kDa	Homo sapiens	0	0	0	0	0	0	0	0	0	0	0	0	0	0	150770	0	0	0	0	0	0	0	0	0	0	0	0
229	Alcohol dehydrogenase [NADP(+)]	AKR1A1	AK1A1_HUMAN	37 kDa	Homo sapiens	580270	487390	609000	510600	263120	586600	0	610470	720330	474640	657570	751760	458850	511570	1399700	422520	780600	508530	880260	715930	624080	0	312000	594580	0	373410	0
230	Alcohol dehydrogenase class-3	ADH5	ADHX_HUMAN	40 kDa	Homo sapiens	1246700	706190	606760	627540	380410	550420	639760	730060	1264200	1002900	541330	859920	745990	836220	544340	666970	541370	742160	996610	734850	721320	953120	695000	670040	725180	661330	0
231	Aldehyde dehydrogenase X, mitochondrial	ALDH1B1	AL1B1_HUMAN	57 kDa	Homo sapiens	0	0	0	0	0	0	223020	276650	0	0	0	0	0	0	0	0	5575200	0	0	0	0	173510	364550	0	0	0	0
232	Aldose reductase	AKR1B1	ALDR_HUMAN	36 kDa	Homo sapiens	484360	410740	331830	785880	0	463170	902780	1081000	1109900	954280	368080	0	467610	430010	0	560250	0	0	673900	499930	0	433160	660980	0	580090	0	0
233	Alkyldihydroxyacetonephosphate synthase, peroxisomal	AGPS	ADAS_HUMAN	73 kDa	Homo sapiens	0	113490	437530	203660	254610	140220	270120	214150	297050	324160	276220	174010	195170	0	0	359380	500970	389180	186710	0	82036	312190	252010	220970	328580	369020	0
234	All-trans-retinol 13,14-reductase	RETSAT	RETST_HUMAN	67 kDa	Homo sapiens	0	0	0	188710	0	0	0	0	0	0	0	0	0	0	0	138250	0	0	0	0	0	0	178900	0	0	0	0
235	Alpha-2-HS-glycoprotein	AHSG	FETUA_HUMAN	39 kDa	Homo sapiens	4196800	2884300	6985300	7891500	7728700	3389200	4342300	4461500	4364400	3545900	1149800	2400000	6576300	3448600	6778600	6838100	8084000	0	5048700	0	3382900	2606400	3935000	2064100	10300000	7569500	3189400
236	Alpha-2-macroglobulin	A2M	A2MG_HUMAN	163 kDa	Homo sapiens	0	0	351480	1570200	1405400	1185800	464540	0	0	0	0	0	0	0	0	0	0	0	0	0	541380	0	0	0	1072100	1062500	0
237	Alpha-2-macroglobulin receptor-associated protein	LRPAP1	AMRP_HUMAN	41 kDa	Homo sapiens	0	0	214570	111670	178920	0	166580	112150	118000	65530	0	199990	0	124690	53987	49184	95608	0	0	0	106270	158360	173060	0	151530	58245	74623
238	Alpha-N-acetylgalactosaminidase	NAGA	NAGAB_HUMAN	47 kDa	Homo sapiens	0	0	0	215990	0	0	206410	0	0	0	0	0	0	0	0	172140	116330	0	170330	0	0	0	0	0	0	0	0
239	Alpha-N-acetylglucosaminidase	NAGLU	ANAG_HUMAN	82 kDa	Homo sapiens	0	0	0	0	0	0	0	75387	0	45922	0	0	0	0	0	0	0	0	0	0	0	0	41074	0	0	0	0
240	Alpha-actinin-1	ACTN1	ACTN1_HUMAN	103 kDa	Homo sapiens	2014800	2055400	2303800	2398100	2559700	2178500	3196800	2569500	2662700	2881400	2728400	2419800	2608800	1709800	2880400	3396900	2367700	3084700	2544200	2982100	2099200	2461400	2752000	2821200	3275000	2200200	1388200
241	Alpha-actinin-4	ACTN4	ACTN4_HUMAN	105 kDa	Homo sapiens	2136400	1675000	2026500	2395600	2092300	1740400	1774400	2340500	1858000	2736200	1743600	1739500	2377900	1957000	2723200	2159800	2643800	2254200	2644400	1581900	1871200	2179700	2222100	1632300	3233800	2394500	1625200
242	Alpha-adducin	ADD1	ADDA_HUMAN	81 kDa	Homo sapiens	0	0	0	0	0	377820	0	117480	414610	83834	167830	186770	141650	0	52577	0	0	106340	0	0	0	0	249140	0	0	0	0
243	Alpha-aminoadipic semialdehyde dehydrogenase	ALDH7A1	AL7A1_HUMAN	58 kDa	Homo sapiens	555220	0	0	377790	0	325560	0	0	0	0	439610	643230	455920	520720	411640	93648	332490	0	298010	0	0	662780	208380	490800	0	0	0
244	Alpha-centractin	ACTR1A	ACTZ_HUMAN	43 kDa	Homo sapiens	911940	1261500	2890900	784540	867700	683990	1229100	1199100	1822400	1627600	2239100	1198600	1244000	1073100	1534300	1397900	1202600	2218100	1030100	1034100	634420	1450300	1754000	1078000	538540	1869500	2324100
245	Alpha-crystallin B chain	CRYAB	CRYAB_HUMAN	20 kDa	Homo sapiens	417250	632330	746360	758950	626110	1274200	1238700	509410	1016100	590400	469990	552170	1154400	604440	0	883540	615200	746960	727830	715170	766180	491080	778430	833160	1069800	572280	352690
246	Alpha-enolase	ENO1	ENOA_HUMAN	47 kDa	Homo sapiens	5475300	4435500	5724700	3718500	4933100	5587300	4998200	4915000	5211800	5618000	5723300	6376700	4989000	8311300	5620000	5333400	6473100	6188700	4412400	8623800	6639100	6104000	7092600	7762000	5049600	5211900	7615000
247	Alpha-mannosidase 2	MAN2A1	MA2A1_HUMAN	131 kDa	Homo sapiens	0	0	121780	0	0	0	0	0	0	0	0	0	109330	0	0	0	0	0	0	0	0	0	0	0	0	0	0
248	Alpha-parvin	PARVA	PARVA_HUMAN	42 kDa	Homo sapiens	704370	560660	1003000	866660	982250	807640	645610	838790	768900	524510	411300	807090	649980	0	661090	0	910690	483790	560860	426590	894810	691220	0	517690	0	569770	0
249	Alpha-soluble NSF attachment protein	NAPA	SNAA_HUMAN	33 kDa	unknown	453570	414220	382300	0	320940	305500	381000	410790	376440	425460	0	368630	297930	0	341010	267240	370580	367260	366680	0	522860	449210	0	0	421660	329050	0
250	Alpha-taxilin	TXLNA	TXLNA_HUMAN	62 kDa	Homo sapiens	0	0	0	0	0	0	992410	0	0	0	0	0	0	0	0	0	0	0	0	84588	0	217360	0	0	0	0	0
251	Alpha/beta hydrolase domain-containing protein 14B	ABHD14B	ABHEB_HUMAN	22 kDa	Homo sapiens	0	0	0	0	0	0	0	0	0	0	0	0	0	0	94078	62174	0	0	0	0	0	0	0	0	0	0	0
252	Aminoacyl tRNA synthase complex-interacting multifunctional protein 1	AIMP1	AIMP1_HUMAN	34 kDa	Homo sapiens	0	0	303550	333470	619010	164630	361580	329880	289410	0	522460	0	197440	0	188260	204310	255740	207240	526150	151800	139690	260560	357970	256290	0	219840	0
253	Aminoacyl tRNA synthase complex-interacting multifunctional protein 2	AIMP2	AIMP2_HUMAN	35 kDa	Homo sapiens	0	0	651480	0	0	461030	267760	213350	190710	297550	443660	325450	241470	0	218500	231650	162520	0	269520	0	430100	510730	376740	520690	0	0	0
254	Aminopeptidase B	RNPEP	AMPB_HUMAN	73 kDa	Homo sapiens	3.1622	0	337450	184930	270540	0	450210	238130	126170	127010	263550	66320	258740	0	224890	196280	139690	0	104990	0	242320	135890	140810	0	0	0	0
255	Aminopeptidase N	ANPEP	AMPN_HUMAN	110 kDa	Homo sapiens	384460	479460	447590	567310	532110	364580	464590	375050	450700	240900	232200	507030	328780	237250	193720	462620	489230	385420	504060	318230	268830	460610	578980	367630	414130	473530	353890
256	Ankycorbin	RAI14	RAI14_HUMAN	110 kDa	Homo sapiens	0	0	0	0	0	177180	43629	0	244710	0	0	233100	0	0	0	0	0	0	0	0	174230	388960	145830	0	0	0	0
257	Ankyrin repeat domain-containing protein 13A	ANKRD13A	AN13A_HUMAN	68 kDa	Homo sapiens	0	0	157190	0	0	0	120570	106460	0	174420	0	0	0	0	0	0	0	0	0	0	0	0	149650	0	0	0	0
258	Annexin A1	ANXA1	ANXA1_HUMAN	39 kDa	Homo sapiens	5308400	4341400	3301800	5720700	5163700	3693100	8732200	5400900	6438700	3748200	4464600	7101600	5019800	5473200	6663800	5287200	4701900	4798500	6900000	5563400	4526400	5947900	4305000	5805200	4570100	4096100	3696200
259	Annexin A11	ANXA11	ANX11_HUMAN	54 kDa	Homo sapiens	403420	437030	747700	281780	632690	1195200	608730	539970	456230	452350	478890	640180	638760	285660	480790	538290	586840	589560	526490	508960	716170	719710	606350	441510	725370	580790	0
260	Annexin A2	ANXA2	ANXA2_HUMAN	39 kDa	Homo sapiens	14300000	12100000	10600000	12400000	13900000	16400000	18400000	14700000	11200000	11900000	15000000	12000000	14600000	15500000	15400000	11200000	16300000	12400000	13200000	16500000	9884300	17900000	15800000	13600000	8003500	13700000	9607700
261	Annexin A4	ANXA4	ANXA4_HUMAN	36 kDa	Homo sapiens	349700	389120	742390	604240	912920	486150	811680	690180	951610	658130	666800	367940	643730	448850	548090	532640	725440	651190	847670	590290	589880	442160	705820	451280	281150	375080	398220
262	Annexin A5	ANXA5	ANXA5_HUMAN	36 kDa	Homo sapiens	4930400	5662300	6141100	7026400	7177700	5585800	5938000	6833700	7235200	8591800	7898400	5913600	7528000	5864200	7375000	7697800	5908600	6033400	7817800	5283500	6788000	6135900	6451700	5473400	3900200	6236100	4447100
263	Annexin A6	ANXA6	ANXA6_HUMAN	76 kDa	Homo sapiens	1894300	1557700	1921500	1931700	1972300	1550200	2151200	2016700	1976600	1966200	1592400	1868800	1793600	1922400	1731400	2037500	1695000	1607500	2101800	1828000	1905700	1979400	1782400	1241700	896730	1372800	1868900
264	Annexin A7	ANXA7	ANXA7_HUMAN	53 kDa	Homo sapiens	0	0	282310	574370	0	0	419210	634630	829630	340860	0	0	0	0	339870	0	0	0	362550	0	0	0	702230	0	0	419140	0
265	Apoptosis inhibitor 5	API5	API5_HUMAN	59 kDa	Homo sapiens	280370	0	0	399820	384900	368900	328530	30650	0	0	0	530020	0	100060	0	84011	121350	315130	0	0	396870	0	342570	0	0	94865	0
266	Apoptosis regulator BAX	BAX	BAX_HUMAN	21 kDa	Homo sapiens	0	0	0	0	0	0	0	0	0	0	0	0	0	139920	0	0	0	0	0	0	0	0	0	0	0	0	0
267	Apoptotic chromatin condensation inducer in the nucleus	ACIN1	ACINU_HUMAN	152 kDa	Homo sapiens	0	0	0	139600	345200	0	0	0	0	0	0	0	0	0	0	0	0	0	187510	0	0	0	534080	27771	0	234290	0
268	Arfaptin-1	ARFIP1	ARFP1_HUMAN	42 kDa	Homo sapiens	0	0	0	439550	0	0	0	0	0	0	0	0	0	0	0	0	0	0	0	0	0	0	0	0	0	0	0
269	Arginine--tRNA ligase, cytoplasmic	RARS	SYRC_HUMAN	75 kDa	Homo sapiens	495490	414870	725160	714570	669020	508130	583440	724270	437600	802870	304050	317080	830690	354100	609200	628740	475240	331760	778390	380480	384160	385690	586270	454750	893180	357810	368770
270	Arylsulfatase B	ARSB	ARSB_HUMAN	60 kDa	Homo sapiens	0	0	0	0	0	0	0	0	0	0	0	0	0	0	0	0	0	0	0	0	0	359280	0	0	0	0	0
271	Asparagine synthetase [glutamine-hydrolyzing]	ASNS	ASNS_HUMAN	64 kDa	Homo sapiens	371690	598450	627510	495330	485940	707630	437700	677270	572620	404290	324760	495970	580360	199450	470450	529470	449710	382140	606690	345220	640250	490230	559160	408510	322230	372400	157220
272	Asparagine--tRNA ligase, cytoplasmic	NARS	SYNC_HUMAN	63 kDa	Homo sapiens	290930	0	419300	544950	441520	532750	756380	627210	427070	650180	375010	819040	404890	544330	537080	556010	437770	0	765230	365140	454020	1149000	772850	544120	0	324660	0
273	Aspartate aminotransferase, cytoplasmic	GOT1	AATC_HUMAN	46 kDa	Homo sapiens	485120	48323	893930	0	429190	0	626200	431390	791170	554640	0	0	0	0	0	536570	477410	0	886460	0	212520	237280	909880	0	150970	184750	0
274	Aspartate aminotransferase, mitochondrial	GOT2	AATM_HUMAN	48 kDa	Homo sapiens	381120	444780	746950	578850	736380	801460	719440	456370	439070	474990	398650	659860	619820	787680	407940	666500	701730	587770	474610	500710	500330	549160	747880	409370	0	536500	323700
275	Aspartate--tRNA ligase, cytoplasmic	DARS	SYDC_HUMAN	57 kDa	Homo sapiens	302420	287020	326730	334950	343010	414270	319320	331070	0	323170	213830	142750	198690	284730	322440	221940	128940	273500	358880	224000	253560	257670	424570	276860	471540	169720	259390
276	Aspartyl aminopeptidase	DNPEP	DNPEP_HUMAN	52 kDa	Homo sapiens	0	0	0	0	0	0	0	0	0	120940	0	0	0	0	0	0	0	0	0	0	0	0	0	0	0	0	0
277	Aspartyl/asparaginyl beta-hydroxylase	ASPH	ASPH_HUMAN	86 kDa	Homo sapiens	290880	957070	1244400	526500	297050	0	441050	976360	898320	306660	400960	384550	733310	375230	1055100	297390	586000	297760	631620	217010	224350	424800	899600	493250	391620	913480	229380
278	Astrocytic phosphoprotein PEA-15	PEA15	PEA15_HUMAN	15 kDa	Homo sapiens	839520	482370	757070	986520	976590	663140	527240	1390700	1106900	623470	1150100	777330	508860	440530	614760	964720	883810	587170	651470	1077600	706630	819830	338860	207290	828010	801250	308870
279	Ataxin-10	ATXN10	ATX10_HUMAN	53 kDa	Homo sapiens	230660	0	310750	0	0	0	535610	0	341670	280290	0	0	166510	0	0	0	0	0	0	138570	228600	122780	0	223960	0	0	0
280	Ataxin-2-like protein	ATXN2L	ATX2L_HUMAN	113 kDa	Homo sapiens	0	0	195260	0	0	0	0	232200	284610	232320	0	0	0	0	0	165780	0	0	0	0	0	0	0	0	0	0	551990
281	Atlastin-3	ATL3	ATLA3_HUMAN	61 kDa	Homo sapiens	806330	415920	1088600	894490	900670	473590	817230	903680	587460	1222400	870010	433750	918750	728060	764280	1117600	1042100	373800	517800	391360	744420	425550	783020	500170	687310	676710	894940
282	B-cell receptor-associated protein 31	BCAP31	BAP31_HUMAN	28 kDa	Homo sapiens	487780	477060	437740	230970	183710	323500	0	191220	482100	0	263720	0	495910	175090	459050	330490	417040	651770	526560	716950	249420	0	503830	292640	580420	413040	338730
283	BAG family molecular chaperone regulator 2	BAG2	BAG2_HUMAN	24 kDa	Homo sapiens	0	199660	316950	0	241180	180850	0	0	0	0	0	212340	0	0	0	0	0	0	0	0	0	261600	0	63710	0	0	0
284	BAG family molecular chaperone regulator 3	BAG3	BAG3_HUMAN	62 kDa	Homo sapiens	315500	177570	216710	458520	196590	350040	325040	225770	263660	0	174020	146510	198230	0	331810	291930	262820	132670	217200	0	182080	309400	244950	154150	0	103090	0
285	BH3-interacting domain death agonist	BID	BID_HUMAN	22 kDa	Homo sapiens	0	0	0	0	0	0	0	0	0	361700	0	368730	73779	0	136120	143270	0	0	0	0	0	80525	0	0	0	0	0
286	BUB3-interacting and GLEBS motif-containing protein ZNF207	ZNF207	ZN207_HUMAN	51 kDa	Homo sapiens	0	0	0	0	0	0	0	0	196220	0	0	0	0	0	0	0	67369	0	0	0	0	0	0	0	0	0	0
287	Band 4.1-like protein 3	EPB41L3	E41L3_HUMAN	121 kDa	Homo sapiens	131990	0	141790	0	137290	0	226520	127670	117280	0	0	219500	31166	0	0	0	222070	0	85443	0	0	181520	102940	0	0	0	0
288	Barrier-to-autointegration factor	BANF1	BAF_HUMAN	10 kDa	Homo sapiens	990910	0	1332600	0	0	784770	0	1007600	1056700	0	0	0	1191100	0	0	1052900	1054400	0	0	1349400	0	1021400	0	0	0	741210	0
289	Basic leucine zipper and W2 domain-containing protein 2	BZW2	BZW2_HUMAN	48 kDa	Homo sapiens	0	0	0	422220	412280	306610	0	560280	328240	306200	290620	421980	375150	471500	0	0	405440	195900	499420	0	405040	598180	0	470720	0	369900	262070
290	Basigin	BSG	BASI_HUMAN	42 kDa	Homo sapiens	0	0	1054300	643790	1000900	859130	1080300	1104800	1090300	1094600	0	800750	424260	872720	572960	0	1527400	0	864030	0	0	968400	0	0	1098900	952320	397760
291	Bcl-2-associated transcription factor 1	BCLAF1	BCLF1_HUMAN	106 kDa	Homo sapiens	0	0	42780	45735	29652	0	103540	29216	71641	0	154900	0	24295	45993	72059	148990	55130	0	9416.3	51362	193760	0	126330	0	25193	39641	0
292	Bcl-2-like protein 13	BCL2L13	B2L13_HUMAN	53 kDa	Homo sapiens	0	0	0	0	0	0	186990	169370	0	0	0	0	0	0	0	0	0	0	0	0	0	0	0	0	0	0	0
293	Beta-1,4-galactosyltransferase 1	B4GALT1	B4GT1_HUMAN	44 kDa	Homo sapiens	0	0	182020	305890	207380	272090	0	317380	239310	174240	208490	281180	139860	0	192340	163470	239070	0	0	0	0	161910	0	0	0	0	0
294	Beta-2-microglobulin	B2M	B2MG_HUMAN	14 kDa	Homo sapiens	227530	158840	578960	300220	477330	0	1541400	270370	0	843550	0	0	1236900	278380	679760	765790	281980	245030	619190	220230	343730	974960	597940	304990	384600	189850	150870
295	Beta-galactosidase	GLB1	BGAL_HUMAN	76 kDa	Homo sapiens	724900	0	696000	560430	871590	660420	0	802200	241810	499300	709680	273670	430850	582190	473470	0	657250	581600	1023600	618190	725260	1032000	343710	679320	459210	770420	262980
296	Beta-hexosaminidase subunit alpha	HEXA	HEXA_HUMAN	61 kDa	Homo sapiens	0	0	0	0	460180	0	0	0	0	0	0	0	0	0	280300	0	0	0	0	0	0	296790	0	0	0	0	0
297	Beta-hexosaminidase subunit beta	HEXB	HEXB_HUMAN	63 kDa	Homo sapiens	574550	0	682980	384670	672750	774510	515090	485430	425890	1183900	457090	604680	714300	439800	552530	533720	977290	470910	181800	341160	536400	533800	343860	405970	370980	442810	494140
298	Bifunctional 3'-phosphoadenosine 5'-phosphosulfate synthase 1	PAPSS1	PAPS1_HUMAN	71 kDa	Homo sapiens	0	0	0	0	0	0	0	0	0	0	0	0	82594	0	0	0	0	0	0	0	0	0	0	0	0	0	0
299	Bifunctional 3'-phosphoadenosine 5'-phosphosulfate synthase 2	PAPSS2	PAPS2_HUMAN	70 kDa	Homo sapiens	576870	0	352330	286520	368950	0	571250	303750	237540	302790	0	0	479890	0	173870	0	396230	0	370660	0	525630	200540	452290	275970	501190	434680	0
300	Bifunctional glutamate/proline--tRNA ligase	EPRS	SYEP_HUMAN	171 kDa	Homo sapiens	409030	385360	670370	660120	454020	544960	660430	634220	412270	541880	598530	340290	671900	484640	598340	444910	577820	447640	492930	490340	409960	439680	616600	401520	266150	514850	300820
301	Bifunctional purine biosynthesis protein PURH	ATIC	PUR9_HUMAN	65 kDa	Homo sapiens	714590	364300	1027900	732790	490870	621540	854390	696060	745000	502600	825430	478470	679000	810010	778210	516260	479930	551740	737530	559480	655300	630090	710510	650930	500990	434980	255660
302	Biliverdin reductase A	BLVRA	BIEA_HUMAN	33 kDa	Homo sapiens	0	0	358010	494060	270190	0	0	387990	321180	1089100	477760	559770	386860	0	0	0	701850	498920	774480	484440	614460	0	0	0	0	0	0
303	BolA-like protein 2	BOLA2	BOLA2_HUMAN	10 kDa	Homo sapiens	0	0	0	0	0	0	0	0	0	0	0	0	0	0	0	0	0	0	0	0	0	0	0	667440	0	0	0
304	Brain acid soluble protein 1	BASP1	BASP1_HUMAN	23 kDa	Homo sapiens	1369300	1861400	910710	1146800	941880	1256600	2159300	1027400	783850	1136600	2213000	1262500	1546700	637820	917210	1416900	1180200	1077700	672990	906920	905600	1064300	778270	1410300	2278500	1173200	796840
305	Brain-specific angiogenesis inhibitor 1-associated protein 2	BAIAP2	BAIP2_HUMAN	61 kDa	Homo sapiens	0	0	0	0	159140	0	0	0	0	0	0	0	0	0	202440	0	226340	0	0	0	0	82493	0	132170	0	0	0
306	Branched-chain-amino-acid aminotransferase, cytosolic	BCAT1	BCAT1_HUMAN	43 kDa	Homo sapiens	256860	0	3032000	1099900	1366600	295890	556890	756150	0	674890	0	805070	1259200	0	2509000	0	1236400	839440	2665600	811120	1076500	0	2012200	209580	136380	1913200	0
307	Bystin	BYSL	BYST_HUMAN	50 kDa	Homo sapiens	0	0	0	0	0	0	0	0	0	0	0	0	0	0	0	73173	0	0	0	0	0	0	58188	0	0	0	0
308	C-1-tetrahydrofolate synthase, cytoplasmic	MTHFD1	C1TC_HUMAN	102 kDa	Homo sapiens	391680	290300	428650	759710	455680	748730	271590	654400	393760	191790	823780	369040	644140	269460	429240	399860	682650	562550	518740	334060	335720	368750	546500	402320	468150	413720	346440
309	C-Jun-amino-terminal kinase-interacting protein 4	SPAG9	JIP4_HUMAN	146 kDa	Homo sapiens	453740	300280	360950	125130	282290	690940	141970	319170	285740	145270	453130	235680	199080	0	151120	225280	199040	413620	251140	0	454170	659980	178590	228720	259880	27867	0
310	C-terminal-binding protein 1	CTBP1	CTBP1_HUMAN	48 kDa	Homo sapiens	0	0	0	0	0	0	109820	0	0	0	0	0	0	0	0	88799	0	0	86451	0	0	0	0	0	0	0	0
311	C-type mannose receptor 2	MRC2	MRC2_HUMAN	167 kDa	Homo sapiens	127740	0	541080	160070	357560	0	178020	116370	155470	82856	49370	125000	127710	140170	225900	225470	164580	0	128640	0	227290	0	193880	0	162980	167850	0
312	CAAX prenyl protease 1 homolog	ZMPSTE24	FACE1_HUMAN	55 kDa	Homo sapiens	0	0	0	0	0	239940	119710	0	0	0	0	0	0	0	0	0	0	0	0	0	0	220350	0	0	0	0	0
313	CAD protein	CAD	PYR1_HUMAN	243 kDa	Homo sapiens	0	136170	0	0	0	197490	74667	287100	343870	0	169410	0	253320	0	490120	0	70501	170770	0	0	0	264180	496770	131000	0	116240	0
314	CD109 antigen	CD109	CD109_HUMAN	162 kDa	Homo sapiens	244080	0	311240	0	488210	188150	204070	0	300670	0	0	210690	0	0	0	451790	0	199570	0	0	233930	0	0	0	147380	0	0
315	CD151 antigen	CD151	CD151_HUMAN	28 kDa	Homo sapiens	0	0	0	0	0	163390	0	0	0	0	0	0	0	0	0	0	0	0	0	0	334180	0	0	0	0	0	0
316	CD166 antigen	ALCAM	CD166_HUMAN	65 kDa	Homo sapiens	0	0	772240	710670	608860	0	606600	602950	1155400	570750	0	0	1033500	0	895190	290160	405170	0	344490	0	0	0	350780	522780	0	339600	0
317	CD276 antigen	CD276	CD276_HUMAN	57 kDa	Homo sapiens	0	0	417950	244280	194480	0	286890	188440	0	0	0	0	0	0	0	0	397650	0	441970	0	0	283340	273550	0	0	185520	0
318	CD44 antigen	CD44	CD44_HUMAN	82 kDa	Homo sapiens	883450	667790	1245200	2621500	1634300	1129400	1941500	2460500	3047700	2430100	1183600	1056000	1756600	702550	3180600	1524100	1788000	737330	1030600	781420	512880	1289500	1326700	561140	1841900	1554000	1247200
319	CD59 glycoprotein	CD59	CD59_HUMAN	14 kDa	Homo sapiens	1616700	0	1538700	6467800	6202000	2991200	1629100	4218700	6120800	2863200	1624400	1351400	2570000	1916900	6958400	1666000	4004700	2108900	2247100	1807200	843040	2026100	2506700	1578800	3553600	2011500	1185600
320	CD63 antigen	CD63	CD63_HUMAN	26 kDa	Homo sapiens	100130	0	0	0	117800	0	0	0	0	0	0	0	0	0	0	0	0	0	0	0	0	0	0	0	209760	0	0
321	CD81 antigen	CD81	CD81_HUMAN	26 kDa	Homo sapiens	0	0	0	1667900	1447400	2355700	1732700	0	0	1325500	0	0	0	0	0	994510	0	0	1366300	1545000	0	0	1740800	0	0	0	0
322	CD97 antigen	CD97	CD97_HUMAN	92 kDa	Homo sapiens	0	0	165930	0	153620	0	0	0	0	0	0	0	0	0	104380	0	79806	0	0	0	0	0	0	0	0	0	0
323	CD99 antigen	CD99	CD99_HUMAN	19 kDa	Homo sapiens	127440	0	0	0	0	268600	0	0	0	0	0	374580	0	0	0	0	0	471510	0	0	407230	338700	0	0	0	0	0
324	CDK5 regulatory subunit-associated protein 3	CDK5RAP3	CK5P3_HUMAN	57 kDa	Homo sapiens	0	0	94782	0	0	102420	0	0	0	0	0	0	0	0	0	0	0	0	0	0	0	0	0	0	0	0	0
325	COP9 signalosome complex subunit 1	GPS1	CSN1_HUMAN	56 kDa	Homo sapiens	0	0	0	0	0	198450	0	0	0	0	0	193890	0	0	0	0	0	159800	0	0	0	230920	85177	155220	271740	0	0
326	COP9 signalosome complex subunit 2	COPS2	CSN2_HUMAN	52 kDa	Homo sapiens	164100	0	246050	150410	193740	458780	271600	141000	215870	343210	0	132890	175070	0	205420	241490	265390	0	253380	0	0	177200	131690	0	0	106770	0
327	COP9 signalosome complex subunit 3	COPS3	CSN3_HUMAN	48 kDa	Homo sapiens	513040	0	0	517740	464230	622980	506780	510490	0	726730	561940	0	0	0	0	379940	413360	0	986940	0	0	186500	528560	0	331590	645690	26194
328	COP9 signalosome complex subunit 4	COPS4	CSN4_HUMAN	46 kDa	Homo sapiens	264680	343990	367300	314470	341970	497830	379260	425910	352560	400720	199850	285340	438690	376290	278240	336390	435510	440470	275880	244640	384500	335050	273180	307890	377160	363140	311130
329	COP9 signalosome complex subunit 5	COPS5	CSN5_HUMAN	38 kDa	Homo sapiens	0	0	0	0	121850	0	0	0	0	0	0	0	123230	0	0	0	0	0	0	0	0	0	0	0	0	97404	0
330	COP9 signalosome complex subunit 6	COPS6	CSN6_HUMAN	36 kDa	Homo sapiens	0	0	0	0	0	0	0	0	161410	0	0	0	0	0	0	0	0	0	0	0	0	0	0	0	0	0	0
331	COP9 signalosome complex subunit 7a	COPS7A	CSN7A_HUMAN	30 kDa	Homo sapiens	0	0	127320	0	0	0	0	0	0	0	0	0	0	0	0	0	0	0	0	0	0	0	0	0	0	0	0
332	CTP synthase 1	CTPS1	PYRG1_HUMAN	67 kDa	Homo sapiens	0	0	184250	0	219510	0	181060	192060	250700	210690	0	0	180170	0	291790	0	238350	0	0	309280	0	0	296310	291900	0	252200	0
333	Cadherin-2	CDH2	CADH2_HUMAN	100 kDa	Homo sapiens	0	0	0	0	0	0	0	0	0	0	0	0	0	0	0	0	0	0	0	0	0	0	0	0	0	179170	0
334	Calcineurin B homologous protein 1	CHP1	CHP1_HUMAN	22 kDa	Homo sapiens	0	0	0	0	0	0	0	211100	0	0	0	0	0	0	0	0	0	0	0	0	0	0	216740	0	0	0	0
335	Calcium-binding mitochondrial carrier protein SCaMC-1	SLC25A24	SCMC1_HUMAN	53 kDa	Homo sapiens	0	0	0	0	0	0	171550	0	0	0	0	0	0	0	0	0	0	0	0	0	0	0	0	0	0	0	0
336	Calcium-binding protein 39	CAB39	CAB39_HUMAN	40 kDa	Homo sapiens	0	0	177560	169900	206780	108430	118360	154720	0	147290	0	0	132280	0	179150	191430	177350	0	119070	0	0	0	222000	155720	0	0	0
337	Calcium-regulated heat stable protein 1	CARHSP1	CHSP1_HUMAN	16 kDa	Homo sapiens	1154700	0	1260100	0	0	0	0	1047400	839030	0	0	0	0	0	0	0	0	0	0	0	1194900	1445800	1025600	0	0	0	0
338	Calcium/calmodulin-dependent protein kinase type II subunit delta	CAMK2D	KCC2D_HUMAN	56 kDa	Homo sapiens	757950	583680	768380	598360	694530	582920	606420	972460	566600	637690	569880	642040	565590	423760	531950	577320	769230	625080	637870	508420	984490	867150	167950	535750	401660	253330	272290
339	Calcyclin-binding protein	CACYBP	CYBP_HUMAN	26 kDa	Homo sapiens	0	0	422690	491090	400400	0	265610	0	521260	382900	0	0	600790	0	0	952020	484650	0	154320	0	223950	0	0	0	0	0	0
340	Caldesmon	CALD1	CALD1_HUMAN	93 kDa	Homo sapiens	1313500	1245900	1867000	2016800	2850900	1848800	2643300	2384500	1820600	1969500	1541500	2151500	2680700	1417900	1612200	2075600	2104100	1983500	2277000	1382600	1937300	2285100	2495700	1962200	1627600	1822900	1815700
341	Calmodulin	CALM1	CALM_HUMAN	17 kDa	Homo sapiens	3988600	1205500	2756500	2669900	2767300	2616000	1915100	2788200	2387000	2483800	3078000	3999300	2632600	1782200	1067800	2657700	1659600	6723100	1481600	2496300	3814600	5219400	2180400	5552100	526720	2481200	3478800
342	Calnexin	CANX	CALX_HUMAN	68 kDa	Homo sapiens	1775100	663900	1340700	1416100	1620800	2416300	984610	1741500	2517100	1270000	789980	1091700	1420900	825400	1788100	2049200	1740500	1191100	2552200	863210	1024000	1755200	1327800	827230	966090	1045000	1534300
343	Calpain small subunit 1	CAPNS1	CPNS1_HUMAN	28 kDa	Homo sapiens	976960	1169000	2251800	2361700	2903500	1153300	1036300	4800600	3220200	3389200	1699900	1818000	2704500	1493700	3367000	4052900	3791900	2088200	3139200	1741400	1535800	1091100	3069900	2051100	1864900	1326000	1263300
344	Calpain-1 catalytic subunit	CAPN1	CAN1_HUMAN	82 kDa	Homo sapiens	518570	142630	366620	681070	553880	318530	438570	381650	455780	195890	348110	283730	468330	709920	206350	246290	501260	888270	373820	882990	161450	367740	591360	571730	419440	741920	217000
345	Calpain-2 catalytic subunit	CAPN2	CAN2_HUMAN	80 kDa	Homo sapiens	1280400	1282500	1684500	1554200	1387200	1041600	1346200	1410200	1265800	1749600	1263800	890040	1456100	1312100	1992700	1392200	1728500	1027800	1029300	1019900	1328000	754920	1231700	775230	1012500	1161800	516970
346	Calpastatin	CAST	ICAL_HUMAN	77 kDa	Homo sapiens	428050	637780	249980	302960	255220	186960	295720	274130	277110	239720	245330	364830	542310	296900	234550	185730	173890	333100	76110	178080	185970	368600	309230	243610	139070	158030	96791
347	Calponin-1	CNN1	CNN1_HUMAN	33 kDa	Homo sapiens	0	0	324390	0	0	0	0	0	0	0	492190	0	0	491560	297360	0	200790	0	0	0	0	279810	0	0	0	0	0
348	Calponin-2	CNN2	CNN2_HUMAN	34 kDa	Homo sapiens	861540	714640	1655700	1077000	586110	843930	2101500	1133300	1399600	971390	1903300	1952900	1381300	2166500	1631900	864540	1072000	843950	959610	812490	1039500	969650	2391700	928210	1715100	938640	777290
349	Calponin-3	CNN3	CNN3_HUMAN	36 kDa	Homo sapiens	200530	264520	783490	1460800	852310	476200	1000400	897680	1383000	945720	441150	1071400	931660	411320	883910	696540	1216100	441380	1065600	816480	817010	844340	907430	629390	766840	513060	637300
350	Calreticulin	CALR	CALR_HUMAN	48 kDa	Homo sapiens	6611900	4254000	7646700	5123200	4203100	3445800	3961700	5174800	5272200	3677700	3988600	3356700	4491500	3947000	4936800	4920200	4858000	3510100	3688800	4470700	3831000	5071900	3630800	6700500	3153400	4804100	3487300
351	Calumenin	CALU	CALU_HUMAN	37 kDa	Homo sapiens	1805100	3076600	3408100	2544000	2531700	4035200	3043100	2252800	1800400	2681500	2095100	3224900	2858200	1703700	1899700	2273700	2006500	3124900	2191300	2386700	2294300	4390300	2328800	2982600	3857200	1708400	4153900
352	Caprin-1	CAPRIN1	CAPR1_HUMAN	78 kDa	Homo sapiens	224030	282450	232130	587690	751510	292920	394990	299130	319310	559400	260100	149280	204070	175340	507650	415470	275300	270710	347210	381270	311310	515400	284980	283000	532310	223900	0
353	Carbonyl reductase [NADPH] 1	CBR1	CBR1_HUMAN	30 kDa	Homo sapiens	789930	532950	1492700	1657600	1118700	1855900	460600	696440	611030	2041300	1155000	284990	1960700	323400	1316000	329020	815170	713920	392240	603190	1238700	1409700	419440	415250	0	1134500	0
354	Carnitine O-palmitoyltransferase 1, liver isoform	CPT1A	CPT1A_HUMAN	88 kDa	Homo sapiens	0	0	0	0	151270	0	0	163840	147690	136250	0	0	0	0	0	0	147700	0	0	0	0	234920	62384	0	0	0	0
355	Cartilage-associated protein	CRTAP	CRTAP_HUMAN	47 kDa	Homo sapiens	310110	275730	438220	425780	449880	219320	321770	335260	269240	359700	397960	0	506620	0	206330	330000	219290	481060	483960	190290	0	434150	503750	0	0	371290	254230
356	Casein kinase II subunit alpha	CSNK2A1	CSK21_HUMAN	45 kDa	Homo sapiens	0	0	539240	767830	0	382500	641570	0	0	0	0	0	438680	0	0	0	0	0	0	0	0	0	0	0	0	258220	0
357	Casein kinase II subunit beta	CSNK2B	CSK2B_HUMAN	25 kDa	Homo sapiens	0	89173	593510	0	0	209160	0	0	0	0	97733	0	0	0	0	0	0	0	0	0	260840	260610	0	0	0	0	0
358	Catalase	CAT	CATA_HUMAN	60 kDa	Homo sapiens	0	167600	0	659940	0	327820	0	84083	298780	0	217880	0	238040	381270	114480	251200	180570	0	145070	176670	120590	0	153650	404100	352820	319680	229630
359	Catechol O-methyltransferase	COMT	COMT_HUMAN	30 kDa	Homo sapiens	1316100	296130	866680	1138600	1917100	1200000	1513400	586280	799350	1903800	1201100	1038300	1763900	1113900	1932800	3084100	1953600	956330	2227000	818900	673340	1199600	1159400	1011200	804000	1384500	554590
360	Catenin alpha-1	CTNNA1	CTNA1_HUMAN	100 kDa	Homo sapiens	311200	271530	779470	644080	618810	282790	874120	566170	528790	748370	398100	363260	504130	620770	367900	512970	496760	848120	474120	665390	418530	608290	617490	1672500	591930	322280	0
361	Catenin beta-1	CTNNB1	CTNB1_HUMAN	85 kDa	Homo sapiens	149020	295000	208810	334320	397520	458780	227760	353520	312760	280960	86486	422810	297720	331160	316910	306610	483120	235380	336430	289490	312750	922020	451430	167210	0	206670	0
362	Catenin delta-1	CTNND1	CTND1_HUMAN	108 kDa	Homo sapiens	170550	161850	254190	313530	269420	252780	210130	306380	248900	193660	195700	290600	276500	266440	254130	294300	383250	271520	266300	256780	162380	367860	272960	330150	0	186410	0
363	Cathepsin B	CTSB	CATB_HUMAN	38 kDa	Homo sapiens	2226200	1877800	2432000	2238800	3698400	3271200	3533300	3659000	3441400	2128400	2687700	2408600	4503900	2405400	2679700	4053600	2899900	2904900	2405700	3114500	3080700	4122100	3867200	2431000	3472300	2200300	2182700
364	Cathepsin D	CTSD	CATD_HUMAN	45 kDa	Homo sapiens	1175600	919330	1738400	1407000	857450	1450900	1085000	1154400	796560	1378600	1823400	966470	1116900	1408200	946020	1396400	1337000	1319800	1141300	999020	1191300	949440	1326800	1007000	762900	656780	1306800
365	Cathepsin Z	CTSZ	CATZ_HUMAN	34 kDa	Homo sapiens	481940	0	680240	642240	533770	500120	553880	533010	720950	539820	402000	265030	552860	232010	574410	715740	575310	291260	603270	199580	273300	604430	688880	447140	629930	371190	129670
366	Cation-independent mannose-6-phosphate receptor	IGF2R	MPRI_HUMAN	274 kDa	Homo sapiens	0	0	0	0	0	0	0	78861	0	0	0	0	0	0	0	57344	0	0	0	46495	0	0	0	0	62508	0	0
367	Caveolin-1	CAV1	CAV1_HUMAN	20 kDa	Homo sapiens	2256000	2169700	4570400	2293300	2865100	3452300	4809600	5010700	4198200	3878900	1720600	2215700	3036700	3043000	4213200	4438700	1971700	4615100	5409000	2929000	1310100	2834700	3213600	2059100	3976600	3208100	1800400
368	Cell cycle and apoptosis regulator protein 2	CCAR2	CCAR2_HUMAN	103 kDa	Homo sapiens	270400	0	0	121340	0	314480	127450	0	56153	115020	0	0	0	0	129940	0	0	0	0	314530	0	0	99289	203090	0	0	0
369	Cell division control protein 42 homolog	CDC42	CDC42_HUMAN	21 kDa	Homo sapiens	1375100	948720	1996900	1550300	2422300	1553200	1480200	2454000	1460300	1738100	760270	1320700	2000000	838910	2175000	1389400	2423700	772380	1776300	777830	679820	991070	2425100	1344300	2991400	1307500	667660
370	Cell division cycle 5-like protein	CDC5L	CDC5L_HUMAN	92 kDa	Homo sapiens	0	0	48894	0	0	0	0	0	0	0	0	0	0	0	0	0	0	0	0	0	0	0	0	0	0	0	0
371	Cell surface glycoprotein MUC18	MCAM	MUC18_HUMAN	72 kDa	Homo sapiens	217800	0	0	750520	150150	332500	208460	759810	724570	0	0	331250	0	178930	634630	228130	427870	290680	0	210990	0	268920	530590	404480	0	312570	0
372	Cellular nucleic acid-binding protein	CNBP	CNBP_HUMAN	19 kDa	Homo sapiens	300010	196600	284320	241110	451320	388760	443010	210910	288430	153700	282920	341960	176400	255500	303820	235160	638530	201460	314460	79299	276060	268150	242210	115220	498270	219010	0
373	Cellular retinoic acid-binding protein 2	CRABP2	RABP2_HUMAN	16 kDa	Homo sapiens	0	0	0	365010	479010	294970	0	357530	317180	553780	427350	167500	514780	0	510670	0	126510	339310	287420	376320	339510	202770	453690	0	0	0	0
374	Centrosomal protein of 170 kDa	CEP170	CE170_HUMAN	175 kDa	Homo sapiens	0	0	0	0	0	0	0	42439	105490	0	0	0	0	0	0	0	0	0	23002	0	0	327190	6324.7	0	0	0	0
375	Charged multivesicular body protein 4b	CHMP4B	CHM4B_HUMAN	25 kDa	Homo sapiens	295280	0	0	0	0	0	0	0	0	0	0	0	0	0	0	0	0	0	0	0	0	0	0	0	0	0	0
376	Charged multivesicular body protein 5	CHMP5	CHMP5_HUMAN	25 kDa	Homo sapiens	329750	0	0	0	0	0	0	0	0	0	0	0	0	0	0	0	0	0	0	0	0	0	0	462140	0	0	209850
377	Chitinase domain-containing protein 1	CHID1	CHID1_HUMAN	45 kDa	Homo sapiens	0	0	0	0	0	0	0	44974	0	0	0	0	0	0	0	0	0	0	0	0	0	0	0	0	0	0	0
378	Chloride intracellular channel protein 1	CLIC1	CLIC1_HUMAN	27 kDa	Homo sapiens	3293800	2266900	3934700	4056500	3983200	4177700	3597800	4580600	1890400	3955800	2685400	4854200	2602100	3348300	2851400	3715700	3656700	2558800	3220400	4365200	3866900	3124100	3004300	2795000	3093700	1662300	1764200
379	Chloride intracellular channel protein 4	CLIC4	CLIC4_HUMAN	29 kDa	Homo sapiens	2193200	1647300	1244800	713360	2127500	2350100	1597900	2067700	4231900	1505100	1693600	1931300	1463300	1304300	1217700	1212900	2487900	2868200	1410500	1446400	1026800	2351900	3964300	3000800	1535000	894690	1253800
380	Choline-phosphate cytidylyltransferase A	PCYT1A	PCY1A_HUMAN	42 kDa	Homo sapiens	0	0	0	0	0	0	409220	0	0	0	0	0	0	0	380040	0	0	194880	0	0	0	306320	0	0	0	0	0
381	Chondroitin sulfate proteoglycan 4	CSPG4	CSPG4_HUMAN	251 kDa	Homo sapiens	180250	71337	390950	173060	255800	707890	242070	465200	0	268870	0	201960	180830	0	420970	269210	182490	294190	95141	312700	323830	233010	139480	394610	0	0	0
382	Chromobox protein homolog 1	CBX1	CBX1_HUMAN	21 kDa	Homo sapiens	0	0	97010	10934	9337	0	12891	12579	6996.5	14172	0	48470	28990	0	21393	23260	49164	0	15768	0	0	0	12401	0	11311	29495	0
383	Chromobox protein homolog 3	CBX3	CBX3_HUMAN	21 kDa	Homo sapiens	753410	0	624910	587900	680820	415710	1304700	565490	594510	882340	391200	502930	869820	231110	890250	915780	648570	429350	644550	0	457250	321880	538860	293560	0	736270	0
384	Citrate synthase, mitochondrial	CS	CISY_HUMAN	52 kDa	Homo sapiens	393070	284500	547670	859200	497700	480710	340570	737590	466240	928720	503400	841330	579200	962090	430930	372360	328780	458680	626520	0	1127200	467610	401860	537860	413710	354890	1431200
385	Clathrin heavy chain 1	CLTC	CLH1_HUMAN	192 kDa	Homo sapiens	1400200	1346600	1943500	1935700	1982200	1788400	2448300	1969300	1650600	1450100	1456500	1520400	1834700	1581600	2087800	1832400	1981900	1738400	1490800	1454300	1538400	2127800	1937200	1759100	1767900	2102800	1188300
386	Clathrin interactor 1	CLINT1	EPN4_HUMAN	68 kDa	Homo sapiens	0	0	0	200210	0	0	43695	176300	205870	95300	0	0	170800	0	0	150750	0	0	0	0	0	0	0	0	0	0	0
387	Clathrin light chain A	CLTA	CLCA_HUMAN	27 kDa	Homo sapiens	788540	0	323750	352010	1097100	0	330670	876410	525990	647350	309900	0	187280	0	843790	0	788020	126960	535240	201830	0	0	1497300	362290	1244400	560550	0
388	Clathrin light chain B	CLTB	CLCB_HUMAN	25 kDa	Homo sapiens	0	0	0	0	0	155330	229090	0	0	0	0	0	0	0	0	0	0	209250	0	0	0	336380	0	0	0	0	0
389	Cleavage and polyadenylation specificity factor subunit 5	NUDT21	CPSF5_HUMAN	26 kDa	Homo sapiens	0	462180	649730	522160	558170	688050	675930	507560	0	236230	548360	371360	173140	427530	348360	278660	880340	782920	508230	0	0	551440	245880	346540	0	427770	0
390	Cleavage and polyadenylation specificity factor subunit 6	CPSF6	CPSF6_HUMAN	59 kDa	Homo sapiens	0	0	0	0	0	0	208060	0	0	0	0	0	0	0	0	0	0	0	66766	0	0	0	0	0	0	154100	0
391	Cleft lip and palate transmembrane protein 1	CLPTM1	CLPT1_HUMAN	76 kDa	Homo sapiens	254630	0	0	0	0	0	0	0	0	0	0	0	0	0	320650	0	0	0	0	0	0	0	0	0	0	0	0
392	Clusterin	CLU	CLUS_HUMAN	52 kDa	Homo sapiens	0	0	0	0	0	0	0	0	0	0	0	0	0	0	0	0	0	0	0	0	0	0	0	0	261260	186690	0
393	Coactosin-like protein	COTL1	COTL1_HUMAN	16 kDa	Homo sapiens	3747900	2567300	1503900	1813800	2174400	1005900	2045000	2701700	679680	5924000	1336700	5821900	1633300	4583200	1072700	1317700	3734100	3350900	2283900	1501200	2654200	1701800	1501400	989030	324510	2105900	1555200
394	Coatomer subunit alpha	COPA	COPA_HUMAN	138 kDa	Homo sapiens	611010	462200	613360	499670	672620	631560	403630	474200	445510	531280	491610	623600	584270	393340	424800	585350	484380	391850	715910	431660	595580	498330	564130	519920	352850	373960	394660
395	Coatomer subunit beta	COPB1	COPB_HUMAN	107 kDa	Homo sapiens	448060	247170	862490	605520	648400	314260	789140	620570	515430	676060	268910	422090	672810	384430	453990	876040	796110	427410	576490	307350	350390	523430	640240	331400	907450	296740	361600
396	Coatomer subunit beta'	COPB2	COPB2_HUMAN	102 kDa	Homo sapiens	510050	338400	642190	519470	522230	676280	875390	497210	880980	1125000	522450	428330	980260	555480	1003100	611550	418710	510820	1052400	572490	368290	828480	833170	547530	151400	541480	301370
397	Coatomer subunit delta	ARCN1	COPD_HUMAN	57 kDa	Homo sapiens	418730	450000	482570	250470	439440	390020	547510	340730	524690	335760	464620	273260	407960	759470	341190	339510	373050	298390	366270	625660	479250	283550	385490	313370	430410	334050	393770
398	Coatomer subunit epsilon	COPE	COPE_HUMAN	34 kDa	Homo sapiens	709380	0	1002600	958500	814130	867750	878870	968880	883300	725710	652250	1005200	740540	787490	745100	847460	775480	537000	916340	866340	863290	909630	1118900	783470	0	734230	471430
399	Coatomer subunit gamma-1	COPG1	COPG1_HUMAN	98 kDa	Homo sapiens	836400	513710	703380	617000	533500	639480	469830	677830	640370	585470	722140	750240	742460	439710	492210	552630	877810	661510	689100	896170	630720	756350	849320	828710	283830	419840	370770
400	Coatomer subunit gamma-2	COPG2	COPG2_HUMAN	98 kDa	Homo sapiens	0	0	235330	0	0	0	0	0	0	0	0	0	0	0	0	0	122660	0	0	0	0	0	0	0	0	0	0
401	Coatomer subunit zeta-1	COPZ1	COPZ1_HUMAN	20 kDa	Homo sapiens	329820	631630	960270	476860	338370	1072700	1342400	599750	1218100	329360	1550800	849510	1258000	1376800	0	382560	693750	0	942550	463940	1245200	1294900	1818500	630990	356860	764810	563590
402	Coatomer subunit zeta-2	COPZ2	COPZ2_HUMAN	24 kDa	Homo sapiens	0	0	0	0	0	500700	663230	0	0	0	0	0	0	0	0	0	0	429640	0	0	0	0	0	0	0	0	0
403	Cofilin-1	CFL1	COF1_HUMAN	19 kDa	Homo sapiens	8089300	5095500	3176600	7976700	3308000	5020200	6743200	7898400	4950400	7024500	4238800	7014700	5369700	3950100	8059500	6195700	9357900	4816500	8835800	4435600	5015600	7498600	3799700	7177800	5344900	5956200	3406400
404	Cofilin-2	CFL2	COF2_HUMAN	19 kDa	Homo sapiens	767970	583000	550690	409130	294740	751240	827490	318560	474610	485540	1129500	867880	335380	935180	1166500	810200	624690	799690	893620	960160	969090	1082600	868860	1001000	370310	410260	690940
405	Coiled-coil domain-containing protein 124	CCDC124	CC124_HUMAN	26 kDa	Homo sapiens	0	0	0	0	0	0	0	171490	0	0	0	0	0	0	0	0	0	0	0	0	0	0	0	0	0	0	0
406	Coiled-coil domain-containing protein 47	CCDC47	CCD47_HUMAN	56 kDa	Homo sapiens	198740	0	523560	180730	0	300440	0	281330	236390	256760	383170	0	0	0	175430	0	437140	0	0	0	0	408090	0	152430	0	206830	0
407	Cold shock domain-containing protein E1	CSDE1	CSDE1_HUMAN	89 kDa	Homo sapiens	0	0	62599	144200	0	306800	388730	208130	0	100330	685710	109750	150790	288140	157040	258340	37723	0	0	0	138870	302620	271080	0	47236	0	0
408	Cold-inducible RNA-binding protein	CIRBP	CIRBP_HUMAN	19 kDa	Homo sapiens	0	255410	0	259860	197070	296500	0	0	217410	0	0	424310	0	414230	0	0	0	270690	0	557770	489330	0	0	304230	0	0	0
409	Collagen alpha-1(I) chain	COL1A1	CO1A1_HUMAN	139 kDa	Homo sapiens	1074800	929790	928320	1539200	1555400	1266300	1020400	1368400	991760	1252100	1190900	1163800	987930	874680	1272100	899070	1195400	1018200	1146600	1388800	1390600	1693000	1608700	1477000	1386600	1289400	703610
410	Collagen alpha-1(III) chain	COL3A1	CO3A1_HUMAN	139 kDa	Homo sapiens	159870	0	290900	262340	224630	256340	266050	179050	247460	252620	206810	115480	423030	0	211380	157920	225920	169930	296490	179540	227090	266810	336020	438330	256530	221040	70483
411	Collagen alpha-1(V) chain	COL5A1	CO5A1_HUMAN	184 kDa	Homo sapiens	0	0	525860	519120	472250	122650	453550	0	430740	531070	0	372530	459170	543420	0	580680	161620	0	371700	896250	541930	254990	712460	309520	0	517900	0
412	Collagen alpha-1(VI) chain	COL6A1	CO6A1_HUMAN	109 kDa	Homo sapiens	1033100	1149800	1685000	1627700	1338600	1584100	1382200	1754100	1473600	1804100	904530	1371000	1551500	920130	1777800	1455600	1595800	1671400	1233500	1121100	1434800	1739300	1713000	1131300	2816800	3963300	3906200
413	Collagen alpha-1(VIII) chain	COL8A1	CO8A1_HUMAN	73 kDa	Homo sapiens	0	0	0	0	0	0	0	0	542600	0	0	0	0	0	0	0	477140	504270	0	0	0	0	0	0	0	0	0
414	Collagen alpha-1(XII) chain	COL12A1	COCA1_HUMAN	333 kDa	Homo sapiens	0	0	0	139860	158680	193950	260250	0	166940	76841	0	0	135940	0	0	228750	316000	0	249000	0	248480	199170	315970	121780	0	87773	0
415	Collagen alpha-2(I) chain	COL1A2	CO1A2_HUMAN	129 kDa	Homo sapiens	706120	752100	676950	933880	527220	842790	884070	756870	683540	798680	589000	824290	605220	553510	807660	854410	879000	856070	1110200	799200	872830	1169000	979560	1074400	837510	809660	468310
416	Collagen alpha-2(VI) chain	COL6A2	CO6A2_HUMAN	109 kDa	Homo sapiens	879430	709780	1325000	946250	1074700	765650	1192300	1076000	1560500	1207000	471510	807610	1197800	421920	1046800	953120	883960	965290	1160700	447650	791660	996510	1043500	694380	4432500	5035200	3437500
417	Collagen alpha-3(VI) chain	COL6A3	CO6A3_HUMAN	344 kDa	Homo sapiens	747720	739270	938120	790250	757130	686380	722780	969320	748830	1060500	638810	688370	770270	523870	629690	963600	735570	779590	971820	577230	768390	768000	1101200	610890	4049400	4998100	4486900
418	Collagen triple helix repeat-containing protein 1	CTHRC1	CTHR1_HUMAN	26 kDa	Homo sapiens	0	0	0	255500	0	275370	0	272420	349620	0	123680	0	0	0	0	315790	421180	259210	322360	0	224630	347920	492440	271620	0	366830	0
419	Complement C4-A	C4A	CO4A_HUMAN (+1)	193 kDa	Homo sapiens	0	0	0	0	0	0	0	462200	0	0	0	0	0	0	0	366640	0	248100	0	0	0	0	0	0	0	0	0
420	Complement component 1 Q subcomponent-binding protein, mitochondrial	C1QBP	C1QBP_HUMAN	31 kDa	Homo sapiens	1396400	1515300	2225200	1569000	2096100	1711300	2045700	934520	2192300	1588300	1760000	1806900	2103100	3295200	1371000	2088800	1715400	1402400	1312100	995690	1648400	2721600	1732400	914270	0	1322600	1683200
421	Constitutive coactivator of PPAR-gamma-like protein 1	FAM120A	F120A_HUMAN	122 kDa	Homo sapiens	0	0	0	0	269910	163230	140210	195700	0	110310	0	0	61885	116900	40367	0	172820	179760	241170	137590	0	155850	103360	151020	95540	0	0
422	Copine-1	CPNE1	CPNE1_HUMAN	59 kDa	Homo sapiens	390570	606020	373230	554180	716110	684710	937020	593830	874980	754560	0	319510	637950	229500	0	650140	602530	289770	612420	0	344780	465400	678710	0	0	501360	0
423	Copine-3	CPNE3	CPNE3_HUMAN	60 kDa	Homo sapiens	143650	0	236800	0	270840	0	198120	148510	254940	0	213370	0	225600	270980	178010	0	219220	0	168530	0	0	238810	293440	0	0	0	0
424	Copper transport protein ATOX1	ATOX1	ATOX1_HUMAN	7 kDa	Homo sapiens	0	0	0	0	0	0	0	0	0	0	0	0	0	0	0	0	0	364430	0	0	0	0	0	0	0	0	0
425	Core histone macro-H2A.1	H2AFY	H2AY_HUMAN	40 kDa	Homo sapiens	520670	373200	1768200	1144700	875230	898320	721070	800020	731960	404570	465760	863750	849700	440110	737290	1752800	622530	1069700	958410	407950	644560	659890	912680	599540	0	1626600	262510
426	Coronin-1B	CORO1B	COR1B_HUMAN	54 kDa	Homo sapiens	878250	127040	2373500	415880	573770	205570	579640	585200	0	261400	729770	449240	0	553340	598800	494620	593760	620230	0	1013900	172130	296550	498300	449620	519590	237020	447600
427	Coronin-1C	CORO1C	COR1C_HUMAN	53 kDa	Homo sapiens	1065300	454920	1498700	1215500	952150	1781600	1136300	1774000	1345200	1145200	780200	1050500	1659700	515720	1286400	1311800	1993400	1060400	1135600	635540	973470	853470	1455700	982810	982470	1108200	521240
428	Creatine kinase B-type	CKB	KCRB_HUMAN	43 kDa	Homo sapiens	957250	566090	0	0	0	1074400	0	514970	836500	0	782040	0	0	830410	0	646880	662630	1053400	520110	0	543270	827250	415560	497950	0	0	0
429	Cullin-4B	CUL4B	CUL4B_HUMAN	104 kDa	Homo sapiens	0	0	297910	71046	0	0	107490	0	55738	0	0	0	123990	0	0	70803	174620	0	104560	0	80425	0	134810	78936	0	0	0
430	Cullin-associated NEDD8-dissociated protein 1	CAND1	CAND1_HUMAN	136 kDa	Homo sapiens	449170	288700	504200	467510	605170	452490	625370	559890	531340	652580	214210	484650	580920	221250	648710	551760	450240	333600	647670	262100	380050	331050	519300	278920	195230	475590	237390
431	Cyclin-dependent kinase inhibitor 2A, isoforms 1/2/3	CDKN2A	CD2A1_HUMAN	17 kDa	unknown	0	0	199000	200390	197380	0	217520	224760	176840	0	0	0	277480	0	0	162370	0	0	0	0	0	150250	0	0	0	0	0
432	Cystathionine beta-synthase	CBS	CBS_HUMAN	61 kDa	Homo sapiens	0	0	0	0	0	45707	0	0	0	0	0	0	0	0	0	0	0	0	0	0	0	0	0	0	0	0	0
433	Cystatin-B	CSTB	CYTB_HUMAN	11 kDa	Homo sapiens	0	0	152180	0	0	187210	279370	280030	242460	425980	0	0	0	141170	228080	0	152650	0	0	374710	267750	554890	433880	0	0	0	0
434	Cysteine and glycine-rich protein 1	CSRP1	CSRP1_HUMAN	21 kDa	Homo sapiens	3067900	1773000	2926900	2877300	1480200	2416600	1165200	1717700	2864200	805830	1927700	2009100	2186300	1298200	1536500	1158000	3004100	1788100	1962000	2841700	1915000	2546000	1968300	3284900	864910	992860	1454300
435	Cysteine and glycine-rich protein 2	CSRP2	CSRP2_HUMAN	21 kDa	Homo sapiens	601220	813420	592640	1017900	906070	910600	730830	558300	932150	1139600	618640	541630	493100	585340	733830	470510	868280	795610	561650	754020	803110	617670	997480	420100	1003200	691510	304150
436	Cysteine and histidine-rich domain-containing protein 1	CHORDC1	CHRD1_HUMAN	37 kDa	Homo sapiens	0	0	0	0	0	0	0	0	0	0	0	0	215550	0	0	0	0	0	0	0	0	0	0	0	0	0	0
437	Cysteine--tRNA ligase, cytoplasmic	CARS	SYCC_HUMAN	85 kDa	Homo sapiens	210190	0	187580	113690	146820	162260	442060	114760	248680	89207	0	147920	125140	0	200030	180770	91450	137180	198750	102800	153670	149580	227950	0	190710	0	110650
438	Cysteine-rich protein 2	CRIP2	CRIP2_HUMAN	22 kDa	Homo sapiens	604550	0	208000	281390	593000	384720	240230	450020	348840	362800	0	494530	527610	446920	0	417110	0	602110	0	0	0	624010	330180	562980	74318	0	0
439	Cytochrome b-c1 complex subunit 1, mitochondrial	UQCRC1	QCR1_HUMAN	53 kDa	unknown	652390	321630	961650	1189100	987370	338900	588580	748140	664800	931280	300700	288060	580060	330600	437420	738210	490310	291090	1040600	1021200	349040	266200	772480	447490	1023600	650430	244790
440	Cytochrome b-c1 complex subunit 2, mitochondrial	UQCRC2	QCR2_HUMAN	48 kDa	Homo sapiens	498440	599150	300460	942120	802080	598910	756400	663730	697110	760780	0	318070	234700	0	134050	787720	523500	781660	491100	0	444710	443990	667410	330770	310460	528070	343920
441	Cytochrome b-c1 complex subunit 6, mitochondrial	UQCRH	QCR6_HUMAN	11 kDa	Homo sapiens	0	0	241570	137370	0	0	0	0	0	0	0	0	246360	0	269300	0	0	0	293790	0	0	0	2077700	0	0	238740	0
442	Cytochrome b-c1 complex subunit 8	UQCRQ	QCR8_HUMAN	10 kDa	Homo sapiens	0	0	0	0	0	0	0	0	0	0	0	0	0	0	0	0	0	0	141180	0	0	0	0	0	0	0	0
443	Cytochrome b5 type B	CYB5B	CYB5B_HUMAN	16 kDa	Homo sapiens	0	0	0	0	0	0	0	0	0	0	0	0	0	0	0	0	0	0	505960	0	0	0	0	0	0	0	0
444	Cytochrome c	CYCS	CYC_HUMAN	12 kDa	Homo sapiens	539040	336670	696980	638090	931860	427100	820790	853880	610140	725900	487090	420600	848790	320460	740430	642630	600090	330670	681700	472890	549840	321800	715490	354790	0	823480	0
445	Cytochrome c oxidase subunit 2	MT-CO2	COX2_HUMAN	26 kDa	Homo sapiens	0	0	0	0	0	0	0	675450	0	1681200	0	0	0	0	0	470350	226300	0	726110	0	0	0	0	0	0	0	0
446	Cytochrome c oxidase subunit 4 isoform 1, mitochondrial	COX4I1	COX41_HUMAN	20 kDa	Homo sapiens	0	0	0	462780	0	1068600	0	0	0	0	0	0	0	0	0	0	0	0	0	0	0	0	0	0	0	0	0
447	Cytochrome c oxidase subunit 5A, mitochondrial	COX5A	COX5A_HUMAN	17 kDa	Homo sapiens	305410	338280	0	756460	847930	1020800	2421100	841910	386310	1053700	0	1139700	1693900	0	1038600	0	0	755380	1052100	358490	0	0	958880	0	0	606550	0
448	Cytochrome c oxidase subunit 5B, mitochondrial	COX5B	COX5B_HUMAN	14 kDa	Homo sapiens	275970	0	0	394970	0	0	0	525780	0	0	0	0	406180	0	496240	0	0	0	0	103310	482520	203320	0	0	0	0	0
449	Cytochrome c oxidase subunit 6B1	COX6B1	CX6B1_HUMAN	10 kDa	Homo sapiens	0	348310	373270	749520	253850	235850	0	0	0	0	92184	151720	0	0	510170	0	890340	408550	581310	127920	220920	363970	589100	224430	0	0	0
450	Cytochrome c oxidase subunit 7A2, mitochondrial	COX7A2	CX7A2_HUMAN	9 kDa	Homo sapiens	0	0	0	0	1093900	0	1069500	0	0	682600	0	0	0	0	848950	0	0	0	0	0	0	0	0	0	0	0	0
451	Cytochrome c oxidase subunit NDUFA4	NDUFA4	NDUA4_HUMAN	9 kDa	Homo sapiens	295080	601060	0	0	0	0	0	880390	792910	0	226410	0	0	0	0	0	847090	799830	0	517730	831180	538870	0	288140	0	0	0
452	Cytochrome c1, heme protein, mitochondrial	CYC1	CY1_HUMAN	35 kDa	Homo sapiens	0	0	0	0	621030	0	0	0	158350	0	0	255840	0	211550	634930	377280	272400	279160	250720	234170	0	445240	400790	214930	0	0	0
453	Cytoplasmic FMR1-interacting protein 1	CYFIP1	CYFP1_HUMAN	145 kDa	Homo sapiens	0	0	347830	208260	211450	65534	179200	253470	197180	156660	0	99031	276350	0	186390	220950	313170	0	355900	0	0	203700	206620	260520	0	181810	0
454	Cytoplasmic aconitate hydratase	ACO1	ACOC_HUMAN	98 kDa	Homo sapiens	0	0	0	0	0	0	0	103850	0	0	0	0	0	0	0	132160	0	0	0	0	0	0	0	0	0	0	0
455	Cytoplasmic dynein 1 heavy chain 1	DYNC1H1	DYHC1_HUMAN	532 kDa	Homo sapiens	426760	328190	472000	325370	528550	366690	400140	396220	425630	380060	362200	398200	413130	365160	384090	436590	355740	356130	400140	296220	427640	440510	357280	380830	327380	336900	286200
456	Cytoplasmic dynein 1 intermediate chain 2	DYNC1I2	DC1I2_HUMAN	71 kDa	Homo sapiens	465240	235120	644250	827890	423670	0	0	559430	769490	346430	403410	235680	654730	0	226930	565710	647940	165640	688060	291300	162320	157420	345290	0	507880	602340	0
457	Cytoplasmic dynein 1 light intermediate chain 1	DYNC1LI1	DC1L1_HUMAN	57 kDa	Homo sapiens	188850	0	278600	0	227920	0	0	205680	189060	300240	0	0	304970	275450	0	0	308920	0	0	77837	381990	0	367130	170740	0	0	0
458	Cytoplasmic dynein 1 light intermediate chain 2	DYNC1LI2	DC1L2_HUMAN	54 kDa	Homo sapiens	212160	0	178630	226330	247720	0	239350	240360	96352	126050	0	0	110810	0	92929	0	0	111480	281900	388680	450210	318600	118680	317770	107500	215760	0
459	Cytoskeleton-associated protein 4	CKAP4	CKAP4_HUMAN	66 kDa	Homo sapiens	2150300	2219500	3587600	3803200	3451700	2788800	3084600	2629900	3317700	2826900	2315000	2734300	2802100	2053800	3020200	3256000	3462000	2805800	3142000	2053000	2442200	3222900	2983800	2507200	3447700	3357200	1883500
460	Cytoskeleton-associated protein 5	CKAP5	CKAP5_HUMAN	226 kDa	Homo sapiens	154170	0	109690	86478	104630	161600	73613	99918	270860	69375	0	158860	30085	0	83781	118640	98917	0	136060	0	287180	0	105430	0	145930	97430	0
461	Cytosol aminopeptidase	LAP3	AMPL_HUMAN	56 kDa	Homo sapiens	257050	193760	323890	182680	206840	353690	384860	456530	372940	486820	181330	489110	298620	204460	336590	484640	177370	306010	378030	289970	236390	365430	318810	121880	155880	298970	257610
462	Cytosolic acyl coenzyme A thioester hydrolase	ACOT7	BACH_HUMAN	42 kDa	Homo sapiens	0	522050	412100	0	790910	241520	489450	329070	0	991210	0	240620	203620	0	960140	908040	756540	0	878150	0	87981	158140	576420	0	0	514910	0
463	Cytosolic non-specific dipeptidase	CNDP2	CNDP2_HUMAN	53 kDa	Homo sapiens	367970	72377	616860	804250	0	197050	763990	0	0	136690	190520	417480	662140	0	556150	777070	485540	261840	657640	545220	348400	434470	0	276220	0	273810	0
464	Cytosolic purine 5'-nucleotidase	NT5C2	5NTC_HUMAN	65 kDa	Homo sapiens	0	0	0	0	0	0	0	0	0	0	0	0	0	0	0	0	0	0	0	0	0	0	203650	0	0	0	0
465	D-3-phosphoglycerate dehydrogenase	PHGDH	SERA_HUMAN	57 kDa	Homo sapiens	1283500	1273500	1597800	1563000	1843000	2087200	1582400	1679000	1553300	1164300	1329400	1463700	1216200	2114000	2081200	1858100	1522600	1888100	1857000	1420300	1732500	1792100	2248500	1562200	542130	1307000	1018300
466	D-dopachrome decarboxylase	DDT	DOPD_HUMAN	13 kDa	Homo sapiens	634840	433900	1332500	1141900	1019900	591500	1103500	1115600	1010900	611490	0	585640	766190	0	1195700	919810	1091300	573540	0	647540	720490	511320	1111000	0	0	527950	0
467	DAZ-associated protein 1	DAZAP1	DAZP1_HUMAN	43 kDa	Homo sapiens	335320	0	0	671290	0	0	868640	0	0	0	0	0	0	0	0	0	0	0	0	352860	0	0	0	395550	0	0	0
468	DCC-interacting protein 13-beta	APPL2	DP13B_HUMAN	74 kDa	Homo sapiens	0	0	0	0	0	208380	0	0	0	0	0	0	138110	0	0	0	0	294420	0	0	0	0	207560	0	0	0	0
469	DDRGK domain-containing protein 1	DDRGK1	DDRGK_HUMAN	36 kDa	Homo sapiens	99295	0	0	403400	329910	0	395120	353670	290690	353620	0	0	293700	162710	275260	283300	0	275130	227130	0	174960	100590	350370	147210	323850	226810	0
470	DNA dC->dU-editing enzyme APOBEC-3C	APOBEC3C	ABC3C_HUMAN	23 kDa	Homo sapiens	0	0	0	0	0	0	237680	0	194900	0	0	0	0	0	0	0	0	0	0	0	0	0	0	0	0	206020	0
471	DNA damage-binding protein 1	DDB1	DDB1_HUMAN	127 kDa	Homo sapiens	0	0	196470	0	64549	102880	126580	129660	121500	141190	218860	84006	99886	71104	207110	114110	166540	104180	96341	0	122020	116040	85653	46111	0	54044	163760
472	DNA fragmentation factor subunit alpha	DFFA	DFFA_HUMAN	37 kDa	Homo sapiens	0	0	217110	0	0	0	100990	0	0	447840	0	0	185760	0	120280	0	0	0	0	0	0	0	0	0	0	0	0
473	DNA replication licensing factor MCM2	MCM2	MCM2_HUMAN	102 kDa	Homo sapiens	0	0	79176	98576	0	73687	0	0	0	0	0	0	47625	0	65987	0	0	0	85327	0	0	0	0	0	0	0	0
474	DNA replication licensing factor MCM3	MCM3	MCM3_HUMAN	91 kDa	Homo sapiens	0	0	0	0	0	0	0	0	0	78398	0	0	102480	0	0	0	0	0	0	0	0	0	132220	0	0	0	0
475	DNA replication licensing factor MCM6	MCM6	MCM6_HUMAN	93 kDa	Homo sapiens	0	0	43958	0	0	0	0	0	0	0	0	0	0	0	0	55853	0	0	0	0	0	0	0	0	0	0	0
476	DNA replication licensing factor MCM7	MCM7	MCM7_HUMAN	81 kDa	Homo sapiens	0	0	0	0	0	0	0	0	0	0	0	0	0	0	0	0	0	0	0	0	0	70431	275510	0	0	0	0
477	DNA topoisomerase 1	TOP1	TOP1_HUMAN	91 kDa	Homo sapiens	0	0	128270	0	0	0	226980	157620	0	0	0	0	0	0	0	0	0	0	0	0	0	0	0	0	0	0	0
478	DNA topoisomerase 2-beta	TOP2B	TOP2B_HUMAN	183 kDa	Homo sapiens	0	0	0	0	0	0	122310	45900	0	0	0	0	0	0	0	0	0	0	0	0	0	0	69760	0	0	0	0
479	DNA-(apurinic or apyrimidinic site) lyase	APEX1	APEX1_HUMAN	36 kDa	Homo sapiens	288190	358410	1124000	988640	862160	769190	892300	889110	786590	615290	505440	452950	618180	469360	575440	574340	619880	752250	836340	544530	633200	633170	750340	683120	678320	506310	468730
480	DNA-dependent protein kinase catalytic subunit	PRKDC	PRKDC_HUMAN	469 kDa	Homo sapiens	278460	284740	310010	255000	257740	211130	260480	181690	232810	338770	246390	179240	284500	208530	275220	220660	183370	284240	203160	261450	251790	307750	248800	171000	208880	108320	208840
481	Death-associated protein 1	DAP	DAP1_HUMAN	11 kDa	Homo sapiens	0	0	0	0	0	0	0	0	0	0	0	0	0	0	81162	0	0	0	0	0	0	0	0	0	0	0	0
482	Delta(3,5)-Delta(2,4)-dienoyl-CoA isomerase, mitochondrial	ECH1	ECH1_HUMAN	36 kDa	Homo sapiens	0	0	0	0	0	0	0	0	0	0	0	0	0	0	0	0	0	0	0	0	1.8654	0	0	0	0	0	0
483	Delta-1-pyrroline-5-carboxylate synthase	ALDH18A1	P5CS_HUMAN	87 kDa	Homo sapiens	107190	0	300130	313210	589990	96501	333750	190010	273260	235620	233610	240760	265890	178580	150540	297870	221530	0	264860	141960	153220	230060	176470	295560	159790	389820	0
484	Delta-sarcoglycan	SGCD	SGCD_HUMAN	32 kDa	Homo sapiens	0	0	0	288860	0	0	295040	0	0	0	0	0	0	0	0	229810	316290	147590	217540	0	0	356900	0	312450	0	0	0
485	Density-regulated protein	DENR	DENR_HUMAN	22 kDa	Homo sapiens	0	0	231800	0	251440	0	0	0	0	0	0	0	0	0	0	0	0	0	0	0	0	0	0	0	0	0	0
486	Deoxyuridine 5'-triphosphate nucleotidohydrolase, mitochondrial	DUT	DUT_HUMAN	27 kDa	unknown	0	0	0	0	0	110040	0	0	0	0	115740	175700	0	0	0	0	0	96808	0	0	0	0	0	0	0	0	0
487	Derlin-1	DERL1	DERL1_HUMAN	29 kDa	Homo sapiens	0	0	0	0	0	0	0	0	0	0	0	0	0	0	0	0	0	0	0	0	0	0	259540	0	0	0	0
488	Desmin	DES	DESM_HUMAN	54 kDa	Homo sapiens	0	0	0	0	0	0	119420	167740	154950	68523	0	0	185320	0	0	0	0	0	0	0	0	202320	262220	0	70668	0	0
489	Desmoplakin	DSP	DESP_HUMAN	332 kDa	Homo sapiens	404710	282700	460530	342890	516660	303520	498210	408950	397630	552940	293690	256330	512250	311150	274980	342910	356930	326120	426080	299110	246770	313820	388360	258900	468770	474820	210580
490	Destrin	DSTN	DEST_HUMAN	19 kDa	Homo sapiens	734640	731760	1255900	1153000	1170100	715960	1478100	1169600	1574900	1146700	318960	1056200	525800	676150	395400	970550	390860	404350	850660	542220	946100	960190	380920	1128700	775590	1002700	537590
491	Developmentally-regulated GTP-binding protein 1	DRG1	DRG1_HUMAN	41 kDa	Homo sapiens	0	0	0	189150	184540	0	0	255350	240130	0	0	0	0	0	0	0	138150	0	0	0	0	243260	0	0	0	203260	0
492	Dihydrolipoyl dehydrogenase, mitochondrial	DLD	DLDH_HUMAN	54 kDa	Homo sapiens	315290	0	317230	399520	452490	471250	407990	376820	366960	176730	161140	345990	339070	122980	616270	179730	218900	278280	133630	322140	533950	306680	200260	257700	86333	409920	0
493	Dihydrolipoyllysine-residue acetyltransferase component of pyruvate dehydrogenase complex, mitochondrial	DLAT	ODP2_HUMAN	69 kDa	Homo sapiens	0	0	0	348470	439070	0	0	0	210750	0	0	0	0	0	0	0	281630	233110	422650	0	0	240680	0	0	0	0	0
494	Dihydrolipoyllysine-residue succinyltransferase component of 2-oxoglutarate dehydrogenase complex, mitochondrial	DLST	ODO2_HUMAN	49 kDa	Homo sapiens	370110	340500	489810	577690	578010	491260	567380	306980	271080	518260	384610	495970	792100	419190	603140	461280	573870	704630	491860	397440	469660	707060	739860	352720	909750	503380	357390
495	Dihydropyrimidinase-related protein 2	DPYSL2	DPYL2_HUMAN	62 kDa	Homo sapiens	916110	1010700	1596300	1123800	1617200	923910	1171000	2044000	1098100	1376500	1087700	1008800	1291500	1733100	1684200	846040	1413700	1263100	964750	1129100	1181200	1497200	1355600	1133300	124540	814900	1504300
496	Dihydropyrimidinase-related protein 3	DPYSL3	DPYL3_HUMAN	62 kDa	Homo sapiens	0	0	0	578730	276190	255370	0	0	289720	226260	0	0	0	282780	0	206790	0	0	0	0	0	0	317460	0	0	0	0
497	Dipeptidyl peptidase 3	DPP3	DPP3_HUMAN	83 kDa	Homo sapiens	184640	297110	0	185980	171570	0	0	263480	312290	0	337350	423360	624940	0	0	0	69993	377710	0	118010	420240	0	793550	340240	0	0	0
498	Disabled homolog 2	DAB2	DAB2_HUMAN	82 kDa	Homo sapiens	489790	338260	796870	441690	784750	732460	815280	530330	832010	720660	354710	516880	737650	313730	864910	493940	654180	434690	574910	366520	496410	257460	280020	710020	315750	631740	0
499	DnaJ homolog subfamily A member 1	DNAJA1	DNJA1_HUMAN	45 kDa	Homo sapiens	0	0	236380	43389	0	161640	55950	154370	0	542000	0	0	0	0	0	0	0	0	0	0	0	0	0	0	129350	0	0
500	DnaJ homolog subfamily A member 2	DNAJA2	DNJA2_HUMAN	46 kDa	Homo sapiens	0	0	197960	168550	210050	0	152800	207690	256010	0	0	221510	139780	0	257290	250860	0	0	0	402470	281400	314840	167420	0	0	341130	0
501	DnaJ homolog subfamily B member 11	DNAJB11	DJB11_HUMAN	41 kDa	Homo sapiens	758290	0	422950	726290	825170	0	333120	694380	644980	479140	0	0	0	0	0	0	0	0	93296	0	0	0	0	0	0	0	0
502	DnaJ homolog subfamily B member 4	DNAJB4	DNJB4_HUMAN	38 kDa	Homo sapiens	384690	110610	460910	643370	373180	237220	497790	504910	486530	782750	0	0	0	155740	579570	0	809680	0	0	359690	226620	520020	473710	141060	499870	0	0
503	DnaJ homolog subfamily C member 11	DNAJC11	DJC11_HUMAN	63 kDa	Homo sapiens	0	0	0	159430	0	0	0	0	0	0	0	0	0	0	0	0	0	0	0	0	0	0	0	0	0	0	0
504	DnaJ homolog subfamily C member 13	DNAJC13	DJC13_HUMAN	254 kDa	Homo sapiens	0	0	0	83130	0	0	214720	0	0	0	0	0	66461	0	0	0	235150	0	161250	0	0	0	0	0	16642	0	0
505	DnaJ homolog subfamily C member 3	DNAJC3	DNJC3_HUMAN	58 kDa	Homo sapiens	0	0	0	167210	127960	0	395150	0	0	0	0	33612	0	0	0	0	0	0	0	0	0	0	0	0	0	0	0
506	Dolichol-phosphate mannosyltransferase subunit 1	DPM1	DPM1_HUMAN	30 kDa	Homo sapiens	426820	0	573690	367870	461820	0	0	469260	651460	0	0	208040	0	0	0	0	274050	205640	0	0	203740	263320	0	0	302540	0	0
507	Dolichol-phosphate mannosyltransferase subunit 3	DPM3	DPM3_HUMAN	10 kDa	Homo sapiens	0	0	0	0	0	0	136050	261090	0	0	0	0	0	0	0	0	0	0	0	0	0	0	0	0	0	0	0
508	Dolichyl-diphosphooligosaccharide--protein glycosyltransferase 48 kDa subunit	DDOST	OST48_HUMAN	51 kDa	Homo sapiens	1010100	1802100	973090	879770	877600	786920	911340	1312300	1852200	836930	704020	1174600	1133200	896470	1264900	825560	604990	832870	971980	877320	1045000	901270	1057000	849250	762130	1014400	985830
509	Dolichyl-diphosphooligosaccharide--protein glycosyltransferase subunit 1	RPN1	RPN1_HUMAN	69 kDa	Homo sapiens	1418100	1084700	1624200	2028900	1504600	1162800	1760700	1883400	1954200	1885000	1390400	1007400	1748900	1087400	1669100	1749200	1551300	1336700	1435600	1318700	1036000	1112200	1687000	1251600	1422200	1511200	946230
510	Dolichyl-diphosphooligosaccharide--protein glycosyltransferase subunit 2	RPN2	RPN2_HUMAN	69 kDa	Homo sapiens	1081400	601310	979530	1455700	1477000	779870	1559000	1822800	1188700	1525500	1017700	1438000	1441900	1061200	1259100	1706100	1542600	1418500	1098400	1029600	1466300	1021500	1972300	1450100	610150	1437500	1550700
511	Dolichyl-diphosphooligosaccharide--protein glycosyltransferase subunit DAD1	DAD1	DAD1_HUMAN	12 kDa	Homo sapiens	0	0	0	0	0	0	626980	2115400	0	2105000	0	0	0	0	0	0	0	0	0	0	0	0	0	629870	0	236050	0
512	Dolichyl-diphosphooligosaccharide--protein glycosyltransferase subunit STT3A	STT3A	STT3A_HUMAN	81 kDa	Homo sapiens	344360	0	296420	481270	317230	445520	484920	384940	560790	405360	358150	339650	351660	326010	353810	463040	408100	412390	440700	505960	425920	323890	395820	0	602700	467410	302680
513	Dolichyl-diphosphooligosaccharide--protein glycosyltransferase subunit STT3B	STT3B	STT3B_HUMAN	94 kDa	Homo sapiens	0	0	0	219430	0	142440	242910	0	0	222290	0	0	277080	0	0	228390	264730	0	265050	0	0	0	262670	90676	0	447960	0
514	Double-stranded RNA-binding protein Staufen homolog 1	STAU1	STAU1_HUMAN	63 kDa	Homo sapiens	0	0	0	0	0	0	127180	0	145680	0	0	0	0	0	0	0	0	0	0	0	0	205620	0	0	0	0	0
515	Double-stranded RNA-specific adenosine deaminase	ADAR	DSRAD_HUMAN	136 kDa	Homo sapiens	0	0	0	0	0	0	0	0	0	0	0	0	109070	0	0	100420	159070	0	0	0	0	0	0	0	0	0	0
516	Dr1-associated corepressor	DRAP1	NC2A_HUMAN	22 kDa	Homo sapiens	39097	0	0	196750	193670	0	179500	264220	132120	117100	0	0	226090	0	0	0	0	0	261560	141700	0	0	0	0	0	183720	0
517	Drebrin	DBN1	DREB_HUMAN	71 kDa	Homo sapiens	987040	578230	801370	613300	1416600	730700	1127200	789850	750550	495110	855150	705200	602030	1070300	697330	732320	935250	1354900	1131200	497950	1311000	966000	660490	790900	657240	892820	605440
518	Drebrin-like protein	DBNL	DBNL_HUMAN	48 kDa	Homo sapiens	261470	194340	335740	184720	304750	137870	350500	259240	112500	246190	158890	245930	351380	0	357720	114370	300340	102870	224140	144540	172850	0	122680	182670	343690	126250	107980
519	Dual specificity mitogen-activated protein kinase kinase 1	MAP2K1	MP2K1_HUMAN	43 kDa	Homo sapiens	0	0	0	0	0	0	0	255370	0	0	0	0	0	0	0	0	0	0	0	0	0	0	0	0	0	0	0
520	Dual specificity mitogen-activated protein kinase kinase 2	MAP2K2	MP2K2_HUMAN	44 kDa	Homo sapiens	0	0	415850	0	0	0	0	0	0	0	0	0	193340	0	0	0	0	0	0	0	0	0	0	0	0	0	0
521	Dual specificity mitogen-activated protein kinase kinase 3	MAP2K3	MP2K3_HUMAN	39 kDa	Homo sapiens	0	0	0	0	0	0	200930	0	0	163830	0	0	244800	0	0	0	0	0	0	0	0	0	158760	0	0	0	0
522	Dynactin subunit 1	DCTN1	DCTN1_HUMAN	142 kDa	Homo sapiens	257690	183300	222650	260910	369440	310080	369780	182010	482640	349750	388040	0	426620	356570	154130	321080	274340	163460	213240	512630	229610	268830	405920	283640	0	191910	224290
523	Dynactin subunit 2	DCTN2	DCTN2_HUMAN	44 kDa	Homo sapiens	719770	412230	745200	663760	836770	1085500	515870	405950	687780	356360	533770	1038400	589830	391900	176880	1161600	1062900	693840	845530	591050	745620	775950	465920	859540	546470	641290	313900
524	Dynactin subunit 4	DCTN4	DCTN4_HUMAN	52 kDa	Homo sapiens	366010	158460	0	359040	195300	0	0	0	0	334550	0	0	0	0	179370	0	0	0	0	0	0	0	214970	0	0	0	0
525	Dynamin-1-like protein	DNM1L	DNM1L_HUMAN	82 kDa	Homo sapiens	367580	0	376090	589700	227800	247980	560470	414330	154170	343760	237330	226400	351840	226870	440240	252700	548950	148060	508930	266590	265080	231090	425250	235810	0	305760	0
526	Dynamin-2	DNM2	DYN2_HUMAN	98 kDa	Homo sapiens	543690	0	385280	86004	266810	0	0	277930	210950	0	0	0	0	0	170080	109720	321170	0	185810	0	0	0	200970	550720	0	0	0
527	Dynein light chain Tctex-type 1	DYNLT1	DYLT1_HUMAN	12 kDa	Homo sapiens	0	0	0	0	0	0	0	0	0	0	0	0	203120	0	0	0	0	0	0	0	0	0	0	0	0	0	0
528	E3 UFM1-protein ligase 1	UFL1	UFL1_HUMAN	90 kDa	Homo sapiens	0	0	106810	0	0	261570	92682	0	132880	0	0	0	0	0	0	0	0	0	0	0	0	0	0	0	0	0	0
529	E3 ubiquitin-protein ligase HECTD1	HECTD1	HECD1_HUMAN	289 kDa	Homo sapiens	0	0	0	0	0	0	0	0	0	0	0	0	48018	0	0	0	0	0	0	0	0	0	0	0	0	0	0
530	E3 ubiquitin-protein ligase HUWE1	HUWE1	HUWE1_HUMAN	482 kDa	Homo sapiens	293530	0	136500	170300	124180	0	101070	81547	161400	136060	0	35676	168220	0	94566	0	177410	0	116400	0	279160	57248	195460	81308	0	0	0
531	E3 ubiquitin-protein ligase UBR4	UBR4	UBR4_HUMAN	574 kDa	Homo sapiens	0	0	137510	105500	97877	108280	194760	155480	151370	134830	0	41763	141450	0	59689	171070	155580	0	118250	0	0	58934	94016	0	64023	89221	0
532	E3 ubiquitin/ISG15 ligase TRIM25	TRIM25	TRI25_HUMAN	71 kDa	Homo sapiens	0	0	0	0	0	0	0	0	0	0	0	0	0	0	0	0	0	0	187840	0	0	0	0	0	0	0	0
533	EF-hand domain-containing protein D2	EFHD2	EFHD2_HUMAN	27 kDa	Homo sapiens	0	0	0	0	0	0	0	0	0	0	0	0	0	0	0	0	0	0	0	0	0	0	0	173800	0	0	0
534	EGF-like repeat and discoidin I-like domain-containing protein 3	EDIL3	EDIL3_HUMAN	54 kDa	Homo sapiens	0	0	0	0	0	0	440650	379360	410020	0	0	0	0	0	0	0	0	0	0	0	0	0	0	0	0	0	0
535	EH domain-containing protein 1	EHD1	EHD1_HUMAN	61 kDa	Homo sapiens	346430	351590	477090	762600	378760	910890	519350	428010	498420	1324400	425480	613140	483760	398810	466090	359710	586470	287620	281290	340600	296680	538980	462520	119280	0	178430	0
536	EH domain-containing protein 2	EHD2	EHD2_HUMAN	61 kDa	Homo sapiens	785510	704860	464100	575740	1015100	668380	741890	1240500	808080	505300	575210	872790	787340	783670	963990	942320	1263800	735500	764320	750140	476510	695920	1089800	681140	621510	901770	481700
537	EH domain-containing protein 4	EHD4	EHD4_HUMAN	61 kDa	Homo sapiens	0	0	0	0	0	0	0	0	159810	0	0	0	0	0	0	0	0	0	0	0	0	0	0	0	0	0	0
538	ELAV-like protein 1	ELAVL1	ELAV1_HUMAN	36 kDa	Homo sapiens	695660	691820	1145300	394340	489510	629030	1152200	555240	461780	0	436830	888590	645140	523000	401020	534030	557330	662420	842590	683060	515710	364860	634510	484200	136580	683280	390690
539	ER membrane protein complex subunit 1	EMC1	EMC1_HUMAN	112 kDa	Homo sapiens	0	0	113240	114780	159170	162950	131340	263860	187100	0	0	0	242000	0	0	263200	273940	0	148400	49078	0	92251	39840	0	0	112770	0
540	ER membrane protein complex subunit 2	EMC2	EMC2_HUMAN	35 kDa	Homo sapiens	0	0	0	0	120980	118500	202260	0	0	173500	0	0	77024	0	0	0	146520	0	0	0	0	0	0	0	162510	152210	0
541	ERO1-like protein alpha	ERO1L	ERO1A_HUMAN	54 kDa	Homo sapiens	636140	298540	598170	754650	496870	764660	711730	685730	469160	499880	272200	481880	345040	306470	433060	372950	608430	148680	544990	204110	490700	650390	736930	443140	118690	554760	60638
542	ES1 protein homolog, mitochondrial	C21orf33	ES1_HUMAN	28 kDa	Homo sapiens	0	0	0	0	104110	0	0	26035	0	0	0	0	0	0	0	0	0	0	0	0	0	0	0	0	0	0	0
543	Early endosome antigen 1	EEA1	EEA1_HUMAN	162 kDa	Homo sapiens	231890	307750	241350	210450	1134000	514470	180590	110370	171300	142590	107360	392510	372230	236610	285910	220430	237820	222800	363820	0	296660	270360	158890	204850	701960	292600	0
544	Echinoderm microtubule-associated protein-like 4	EML4	EMAL4_HUMAN	109 kDa	Homo sapiens	0	0	98022	137600	0	0	0	0	0	0	0	0	0	0	26349	0	115030	0	0	0	0	0	90452	0	0	0	0
545	Electron transfer flavoprotein subunit alpha, mitochondrial	ETFA	ETFA_HUMAN	35 kDa	Homo sapiens	878880	356210	1087100	1218600	793200	745410	659330	388410	732900	676510	794430	667520	825920	794000	546270	1690600	912620	706520	879340	698220	855280	503840	1290200	263610	495310	664990	400810
546	Electron transfer flavoprotein subunit beta	ETFB	ETFB_HUMAN	28 kDa	Homo sapiens	418840	142020	297870	480820	507460	267180	178880	413870	380220	451120	351300	454510	334030	339560	429620	342480	370940	416270	362050	145010	416050	222810	356640	728020	0	261790	140820
547	Elongation factor 1-alpha 1	EEF1A1	EF1A1_HUMAN	50 kDa	Homo sapiens	7054600	8734000	6208000	8154500	6576400	8408100	8580800	7686500	10200000	3653400	11400000	6533500	7055500	9845600	6186900	13900000	6503000	9751100	9929700	10900000	8838100	22700000	14400000	8868900	10200000	8180700	10900000
548	Elongation factor 1-beta	EEF1B2	EF1B_HUMAN	25 kDa	Homo sapiens	1566400	5574800	1054300	3517200	6526200	5567000	1753900	4623700	5726000	5843700	15700000	6258600	7629400	13000000	3905600	1347400	3679700	5433900	5884800	3255200	1965600	1563400	8546800	8350700	2763900	6585700	11300000
549	Elongation factor 1-delta	EEF1D	EF1D_HUMAN	31 kDa	Homo sapiens	2253400	2086700	2690500	4120300	4040200	4124900	1460700	4616600	4544500	4382100	3338100	1816900	2441200	3698900	2508100	4734800	3910300	1683600	1257900	3533800	2637800	2949200	2633300	2517000	1425000	2446800	2673700
550	Elongation factor 1-gamma	EEF1G	EF1G_HUMAN	50 kDa	Homo sapiens	1387500	1247400	2330300	1809300	1330300	1656600	1594100	1738100	1910800	1357000	1182900	1482000	1377000	1360800	1236200	1488300	1242900	1362100	1444400	1760900	1126000	1923300	1452900	1485700	1172700	1343500	1347900
551	Elongation factor 2	EEF2	EF2_HUMAN	95 kDa	Homo sapiens	2245500	3809000	3065500	3460900	2915300	3130200	3388400	3097900	2854100	3108500	2511200	3157500	3249100	4105500	3931700	3540400	2741800	2531900	2159700	3672300	2382000	2315600	3686700	2185100	2744400	2812900	2073000
552	Elongation factor Tu, mitochondrial	TUFM	EFTU_HUMAN	50 kDa	Homo sapiens	364150	501840	467820	575430	823110	875200	423190	632050	497930	320450	340770	559390	898850	489770	414820	841470	1024100	552980	474550	247870	582800	649740	438220	443040	818380	627950	202400
553	Emerin	EMD	EMD_HUMAN	29 kDa	Homo sapiens	0	0	453240	434390	410380	546090	391070	379110	250740	479420	0	446610	332840	359360	545160	419910	465880	330370	364940	149200	276160	539950	240360	469700	236070	371710	227060
554	Endoglin	ENG	EGLN_HUMAN	71 kDa	Homo sapiens	507400	0	250770	138730	135660	283540	82920	324180	151200	140650	0	0	163370	0	193530	218160	181940	57617	225440	0	86294	236770	240830	210370	0	163810	136240
555	Endonuclease domain-containing 1 protein	ENDOD1	ENDD1_HUMAN	55 kDa	Homo sapiens	0	0	114170	0	0	0	0	0	0	0	0	0	0	0	307500	151150	122780	0	144180	0	0	0	0	0	0	0	0
556	Endophilin-A2	SH3GL1	SH3G1_HUMAN	41 kDa	Homo sapiens	0	0	0	490660	0	0	0	0	0	0	0	0	0	0	0	0	0	0	0	0	0	0	0	0	0	0	0
557	Endophilin-B1	SH3GLB1	SHLB1_HUMAN	41 kDa	Homo sapiens	0	145310	0	0	0	0	313910	0	729470	0	128260	690500	0	196050	278090	0	0	306250	0	174460	0	407840	0	0	0	0	0
558	Endoplasmic reticulum aminopeptidase 1	ERAP1	ERAP1_HUMAN	107 kDa	Homo sapiens	0	0	0	0	0	0	0	0	0	0	0	0	0	0	0	131120	0	0	0	0	0	0	0	0	0	0	0
559	Endoplasmic reticulum lectin 1	ERLEC1	ERLEC_HUMAN	55 kDa	Homo sapiens	0	0	0	0	70239	0	0	70204	0	53571	0	0	0	0	0	0	0	0	0	0	0	0	553120	0	0	0	0
560	Endoplasmic reticulum resident protein 29	ERP29	ERP29_HUMAN	29 kDa	Homo sapiens	653630	564330	983320	1183400	1192700	1007000	1827300	1661000	1228400	1010300	886930	1273900	1062400	1435300	1603600	1159000	720230	902140	637380	472200	730660	706350	1184900	0	375800	1009600	0
561	Endoplasmic reticulum resident protein 44	ERP44	ERP44_HUMAN	47 kDa	Homo sapiens	274210	289770	408550	1112500	408510	274870	439190	302780	0	420140	176440	184090	570400	316160	365430	663150	537200	214180	423550	106230	202040	389170	343570	219380	0	0	183890
562	Endoplasmic reticulum-Golgi intermediate compartment protein 1	ERGIC1	ERGI1_HUMAN	33 kDa	Homo sapiens	0	0	0	863640	654510	0	520160	0	1092300	0	169590	660910	0	365060	0.4898	0	694840	609440	555530	304290	687940	0	1222000	558290	174080	292760	251090
563	Endoplasmin	HSP90B1	ENPL_HUMAN	92 kDa	Homo sapiens	2000900	1788200	2593100	1491900	2793200	2308500	2849500	2109200	3368800	2117700	2694800	2549000	2313600	2438200	2082200	2298200	2458500	2384200	1534800	2021300	1625300	1798100	2006500	1572900	2327000	2957800	2072200
564	Endothelial differentiation-related factor 1	EDF1	EDF1_HUMAN	16 kDa	Homo sapiens	0	0	115070	76784	93923	174160	92760	108730	96379	86823	124280	90233	84477	67430	97185	65105	58323	199140	71214	0	0	305280	123560	42101	103910	61001	0
565	Enhancer of rudimentary homolog	ERH	ERH_HUMAN	12 kDa	Homo sapiens	0	0	395820	0	671270	0	790100	0	0	468960	0	0	0	0	547440	0	669980	0	363800	0	0	758400	0	0	0	548080	0
566	Enoyl-CoA delta isomerase 2, mitochondrial	ECI2	ECI2_HUMAN	44 kDa	Homo sapiens	102130	0	394170	612930	388030	0	0	0	0	523200	0	132830	0	0	364990	446150	414820	0	0	0	0	0	607790	0	0	0	0
567	Enoyl-CoA hydratase, mitochondrial	ECHS1	ECHM_HUMAN	31 kDa	Homo sapiens	707300	524400	588170	692550	614390	483560	783760	837460	1251700	597180	387450	503420	550410	611660	306330	447970	888810	219010	833330	258290	606390	469800	1019000	438220	320020	439290	0
568	Envoplakin	EVPL	EVPL_HUMAN	232 kDa	Homo sapiens	0	0	0	59977	0	0	0	0	0	0	0	0	0	0	0	0	0	0	0	0	0	0	0	0	0	0	0
569	Epidermal growth factor receptor kinase substrate 8	EPS8	EPS8_HUMAN	92 kDa	Homo sapiens	0	0	0	0	0	0	0	0	0	0	0	0	0	0	0	101570	0	0	0	0	0	0	0	0	0	0	0
570	Epididymal secretory protein E1	NPC2	NPC2_HUMAN	17 kDa	Homo sapiens	554140	338660	852920	0	0	0	580050	0	635890	0	0	392780	0	515790	402590	564830	589690	0	617530	364140	419470	0	859390	0	0	0	0
571	Epoxide hydrolase 1	EPHX1	HYEP_HUMAN	53 kDa	Homo sapiens	0	0	0	0	0	0	0	0	0	0	0	0	0	0	0	0	0	0	224750	0	0	0	0	0	0	0	0
572	Epsin-1	EPN1	EPN1_HUMAN	60 kDa	Homo sapiens	0	0	0	50642	219740	0	79230	65690	0	42127	0	0	0	0	0	76318	0	0	72538	0	0	74376	92887	0	0	0	0
573	Erlin-2	ERLIN2	ERLN2_HUMAN	38 kDa	Homo sapiens	0	0	399410	481710	382120	0	406690	0	0	188200	0	0	178010	0	391290	285830	390420	0	389310	0	0	0	401200	0	0	368500	0
574	Erythrocyte band 7 integral membrane protein	STOM	STOM_HUMAN	32 kDa	Homo sapiens	484540	0	0	538130	550950	0	0	0	498300	479550	0	0	0	0	0	0	528280	143260	0	0	314900	424590	0	0	0	367630	0
575	Estradiol 17-beta-dehydrogenase 12	HSD17B12	DHB12_HUMAN	34 kDa	Homo sapiens	397540	0	1540800	963010	1248800	1064600	661820	874650	351500	822740	0	845810	1036900	0	488090	1177600	870890	802380	684570	1011400	472070	449440	646510	774190	945910	791770	0
576	Eukaryotic initiation factor 4A-I	EIF4A1	IF4A1_HUMAN	46 kDa	Homo sapiens	1937000	1217100	897630	846170	715120	1055000	1118700	833530	843400	1806400	1440200	1441400	849530	1273700	863390	633940	901520	763890	794680	1105900	1839700	1435600	358010	1449700	4304600	539700	684850
577	Eukaryotic initiation factor 4A-II	EIF4A2	IF4A2_HUMAN	46 kDa	Homo sapiens	0	259900	0	0	0	518300	0	449630	0	0	0	0	0	0	0	0	0	0	374510	0	0	0	0	0	0	0	0
578	Eukaryotic initiation factor 4A-III	EIF4A3	IF4A3_HUMAN	47 kDa	Homo sapiens	294740	130610	0	213920	178780	126930	0	170690	0	0	0	0	145910	0	162080	225910	0	0	161540	0	0	129080	130170	0	347480	0	0
579	Eukaryotic peptide chain release factor GTP-binding subunit ERF3A	GSPT1	ERF3A_HUMAN	56 kDa	Homo sapiens	0	0	505880	615290	596840	354440	553280	0	0	545160	0	0	565860	0	409400	0	409130	0	577670	0	0	0	483940	0	414110	409770	0
580	Eukaryotic peptide chain release factor subunit 1	ETF1	ERF1_HUMAN	49 kDa	Homo sapiens	238230	510900	257280	401480	818000	347790	494830	334600	425490	0	567720	385070	349390	202520	323900	180190	198830	473460	213180	350940	477840	388450	260670	219970	198360	240080	247720
581	Eukaryotic translation elongation factor 1 epsilon-1	EEF1E1	MCA3_HUMAN	20 kDa	Homo sapiens	0	0	0	0	391230	0	0	0	0	371440	0	18817	0	0	307910	0	391510	0	0	0	0	0	382490	0	0	0	0
582	Eukaryotic translation initiation factor 1	EIF1	EIF1_HUMAN	13 kDa	Homo sapiens	305840	441250	336200	308140	0	0	740890	0	368230	471970	0	383940	404130	207710	411480	291900	294620	403210	415040	306380	391010	406750	405140	0	542090	252970	0
583	Eukaryotic translation initiation factor 1A, Y-chromosomal	EIF1AY	IF1AY_HUMAN	16 kDa	Homo sapiens	131320	0	141010	154060	42969	193060	0	165170	99150	21451	0	194130	89748	0	159400	0	0	187450	0	87698	169980	268810	152260	121700	106830	71707	0
584	Eukaryotic translation initiation factor 2 subunit 1	EIF2S1	IF2A_HUMAN	36 kDa	Homo sapiens	605840	0	579040	605720	0	0	713560	1063100	1089000	967040	590960	437820	667950	405860	1033700	597160	956740	0	778300	392090	396400	364190	767260	0	755340	636130	0
585	Eukaryotic translation initiation factor 2 subunit 2	EIF2S2	IF2B_HUMAN	38 kDa	Homo sapiens	330730	0	175160	242470	471050	186900	200250	494030	301630	208570	266140	303840	196150	163710	293780	367980	305850	0	0	164020	470220	365660	279580	0	0	266130	111460
586	Eukaryotic translation initiation factor 2 subunit 3	EIF2S3	IF2G_HUMAN	51 kDa	Homo sapiens	802880	638420	643910	1390300	1596100	791950	1877200	1062400	938460	1032800	670340	1066600	1315500	1028400	1123000	1795600	1746700	753720	956190	1302700	1484000	1075800	918740	846850	533700	1432600	291360
587	Eukaryotic translation initiation factor 2A	EIF2A	EIF2A_HUMAN	65 kDa	Homo sapiens	0	0	0	0	54437	0	0	0	0	21234	0	0	44430	0	0	0	0	0	0	0	0	0	0	0	0	0	0
588	Eukaryotic translation initiation factor 3 subunit A	EIF3A	EIF3A_HUMAN	167 kDa	Homo sapiens	378580	437290	332030	308750	466000	460290	357480	191990	267500	330780	472850	335790	411490	356290	292430	287270	172320	243730	300640	321730	466820	568120	283360	860800	312370	258170	226960
589	Eukaryotic translation initiation factor 3 subunit B	EIF3B	EIF3B_HUMAN	92 kDa	Homo sapiens	403140	277030	345000	378550	642570	384780	314620	194570	400190	655120	332290	335230	261240	366500	367700	438540	466400	248210	655790	309050	376100	527590	401480	147520	631280	282480	323960
590	Eukaryotic translation initiation factor 3 subunit C	EIF3C	EIF3C_HUMAN	105 kDa	Homo sapiens	355070	224420	438210	326090	216560	253870	317740	287190	272250	228700	318110	250050	294170	233510	290480	258740	336630	232920	304050	198960	322340	391730	215710	239440	230850	143000	303450
591	Eukaryotic translation initiation factor 3 subunit D	EIF3D	EIF3D_HUMAN	64 kDa	Homo sapiens	113450	0	325580	0	0	102390	0	0	0	0	0	168810	0	252250	208970	0	167030	208830	189120	135200	0	0	229090	0	0	109100	0
592	Eukaryotic translation initiation factor 3 subunit E	EIF3E	EIF3E_HUMAN	52 kDa	Homo sapiens	176080	218690	657560	382650	552280	348100	599960	218170	454770	318450	300610	402990	470330	396630	453500	268670	427790	328700	0	220210	406250	330390	278860	439770	415250	336350	228120
593	Eukaryotic translation initiation factor 3 subunit F	EIF3F	EIF3F_HUMAN	38 kDa	Homo sapiens	348600	511320	650930	763410	502370	579470	641220	589090	526050	440570	370300	799890	887750	400350	507800	909450	1383500	1093000	214580	312650	495810	617480	441420	556660	0	540270	162530
594	Eukaryotic translation initiation factor 3 subunit G	EIF3G	EIF3G_HUMAN	36 kDa	Homo sapiens	0	596600	627360	290540	444260	149740	261680	672820	670080	255320	0	512970	486190	169910	747650	549760	639520	0	341760	527780	277960	576440	262160	374570	317380	608830	390430
595	Eukaryotic translation initiation factor 3 subunit H	EIF3H	EIF3H_HUMAN	40 kDa	Homo sapiens	0	0	0	0	180080	188760	0	366130	0	46597	0	0	173710	331600	157710	57053	127100	0	0	0	0	273680	60250	0	149020	0	80674
596	Eukaryotic translation initiation factor 3 subunit I	EIF3I	EIF3I_HUMAN	37 kDa	Homo sapiens	252730	0	609520	782640	727550	722390	688770	522300	317220	772750	319310	899560	712000	245540	818960	573160	497030	704430	408160	406730	598850	872240	446280	577380	616350	600430	218890
597	Eukaryotic translation initiation factor 3 subunit J	EIF3J	EIF3J_HUMAN	29 kDa	Homo sapiens	228240	0	358800	309390	302090	291680	448070	315070	164280	0	0	219230	0	0	0	417330	339860	0	384020	0	271620	395990	0	231110	0	151630	191980
598	Eukaryotic translation initiation factor 3 subunit K	EIF3K	EIF3K_HUMAN	25 kDa	Homo sapiens	0	429810	595070	604920	0	707770	759890	0	0	0	463570	638350	358010	661300	0	477650	411150	0	0	0	526840	0	0	535710	0	0	381670
599	Eukaryotic translation initiation factor 3 subunit L	EIF3L	EIF3L_HUMAN	67 kDa	Homo sapiens	335090	621400	320100	479490	464730	502920	432220	457950	453220	512440	286290	406280	332590	623980	363340	601830	445720	360480	449940	341620	290330	595410	427090	441140	0	389470	0
600	Eukaryotic translation initiation factor 3 subunit M	EIF3M	EIF3M_HUMAN	43 kDa	Homo sapiens	0	0	225740	1090400	0	328130	832340	368530	185040	747870	628500	358660	166980	0	227760	28600	380010	0	657380	0	0	0	0	393120	0	301210	0
601	Eukaryotic translation initiation factor 4 gamma 1	EIF4G1	IF4G1_HUMAN	175 kDa	Homo sapiens	589210	417780	687650	546150	489530	546510	294970	453780	405100	254200	547710	491010	621150	522940	265510	648670	340340	553450	326000	598010	728680	755370	484060	473450	278490	926460	304950
602	Eukaryotic translation initiation factor 4 gamma 2	EIF4G2	IF4G2_HUMAN	102 kDa	Homo sapiens	336820	328090	402730	339900	423120	380560	463580	417940	426040	333440	273290	186000	347920	295090	325050	313240	355440	253850	361400	518560	204460	355470	455560	224440	193450	347640	267800
603	Eukaryotic translation initiation factor 4B	EIF4B	IF4B_HUMAN	69 kDa	Homo sapiens	127320	0	39774	61400	160780	181330	159790	133590	265780	74009	111370	137880	109930	122370	323470	132980	128480	154600	82273	102370	88389	193680	172030	207500	256340	193490	98501
604	Eukaryotic translation initiation factor 4E	EIF4E	IF4E_HUMAN	25 kDa	Homo sapiens	283770	0	346960	0	329920	0	0	313550	298880	286500	0	0	267610	0	365040	282720	274330	0	379100	0	0	445700	359020	0	0	266630	0
605	Eukaryotic translation initiation factor 4H	EIF4H	IF4H_HUMAN	27 kDa	Homo sapiens	477010	651090	1087100	973470	897860	582640	0	2281800	1402800	0	305060	653730	0	686890	0	1380900	1757200	426480	1418200	247360	709090	1693000	0	447800	0	954620	288670
606	Eukaryotic translation initiation factor 5	EIF5	IF5_HUMAN	49 kDa	Homo sapiens	491500	386040	331320	178300	1162500	330820	227960	346730	393370	210650	238210	169260	632270	0	699590	612640	510440	413250	364080	414990	382600	515610	149790	400990	0	493900	0
607	Eukaryotic translation initiation factor 5A-1	EIF5A	IF5A1_HUMAN	17 kDa	Homo sapiens	3540100	2506200	2100700	2242700	1989100	3796200	3426000	2101500	2045900	1873500	3844200	4098000	2132200	3431800	3030800	3903700	2533400	3981000	3078000	3324500	5101000	2765100	1756800	3882600	1469700	2212600	1858300
608	Eukaryotic translation initiation factor 5B	EIF5B	IF2P_HUMAN	139 kDa	Homo sapiens	430900	0	296700	57680	114160	391400	216350	204040	0	272220	0	196590	501340	665030	109610	153940	77184	0	418750	300180	246790	285820	227520	178860	95815	103320	0
609	Eukaryotic translation initiation factor 6	EIF6	IF6_HUMAN	27 kDa	Homo sapiens	1372500	1065400	854890	1414200	1188300	1107100	2235300	1192100	1979500	1057500	1255700	1374500	1852900	1026600	895380	2093300	606770	1501300	1532100	1709800	1698900	1383800	889210	1696500	1159900	846880	560830
610	Exosome complex exonuclease RRP44	DIS3	RRP44_HUMAN	109 kDa	Homo sapiens	0	0	0	0	0	0	0	132900	0	110580	0	0	0	0	0	0	0	0	0	0	0	0	91143	0	0	0	0
611	Exportin-1	XPO1	XPO1_HUMAN	123 kDa	Homo sapiens	249410	247280	329070	563170	219560	212420	461540	0	512360	430780	366010	156650	1411300	0	706220	230830	736620	476650	214520	487640	213980	0	363750	133550	130270	301220	177680
612	Exportin-2	CSE1L	XPO2_HUMAN	110 kDa	Homo sapiens	498990	4989400	332580	542070	205520	291610	868350	450310	474420	491960	567060	161090	450820	0	523260	623020	511390	662100	562770	181990	1063900	198090	865360	489250	331580	171840	0
613	Exportin-5	XPO5	XPO5_HUMAN	136 kDa	Homo sapiens	0	0	0	0	0	0	98348	41346	41227	75792	0	0	93266	0	131510	105670	0	0	0	0	0	56430	122590	0	0	40218	0
614	Exportin-T	XPOT	XPOT_HUMAN	110 kDa	Homo sapiens	0	0	0	407580	452000	335610	573830	0	511560	718050	0	268060	0	0	0	508600	442830	292440	630080	140650	276690	492060	516580	0	0	0	0
615	Extended synaptotagmin-1	ESYT1	ESYT1_HUMAN	123 kDa	Homo sapiens	714630	516560	777740	794290	758150	1031000	838290	751690	785480	713690	877860	779080	767540	932390	675960	773060	750870	623840	485710	940810	821840	668350	838730	1092900	484150	667450	496560
616	Extended synaptotagmin-2	ESYT2	ESYT2_HUMAN	102 kDa	Homo sapiens	0	0	0	351400	0	0	0	0	0	0	0	0	0	0	0	0	0	0	209030	0	0	0	0	0	0	0	0
617	Ezrin	EZR	EZRI_HUMAN	69 kDa	Homo sapiens	339570	548790	564400	721660	853390	607150	637920	674550	493990	544000	657040	911090	501200	565670	599250	560320	555180	763210	1067400	448040	598070	636420	510540	499590	358630	588600	375950
618	F-actin-capping protein subunit alpha-1	CAPZA1	CAZA1_HUMAN	33 kDa	Homo sapiens	1544200	563610	1827200	1024700	1227500	1972800	726740	959940	2521800	484190	1325200	2486700	1572100	2112800	1288000	2190500	1205700	1449800	1940600	1269700	1328200	1600900	513950	1354300	420600	589210	1088600
619	F-actin-capping protein subunit alpha-2	CAPZA2	CAZA2_HUMAN	33 kDa	Homo sapiens	882960	644710	947440	1314400	1022400	0	1528600	676090	993900	831630	498000	371590	0	555500	0	899120	598730	0	634950	667000	0	473100	557920	0	0	426470	0
620	F-actin-capping protein subunit beta	CAPZB	CAPZB_HUMAN	31 kDa	Homo sapiens	727000	439910	1205400	1447200	1110300	819930	721320	1480800	787890	1444400	433100	687250	1598300	799010	1074300	1762700	1655500	763100	1237000	1349100	882090	1166000	879140	999810	908700	2483400	522620
621	FACT complex subunit SSRP1	SSRP1	SSRP1_HUMAN	81 kDa	Homo sapiens	0	0	110500	116370	0	0	0	130070	96556	0	72363	0	0	0	0	0	72589	0	83328	0	0	0	0	0	0	149840	0
622	FAS-associated factor 2	FAF2	FAF2_HUMAN	53 kDa	Homo sapiens	0	0	168510	148380	159470	0	0	0	0	123340	0	0	0	0	0	153000	177990	0	259980	0	0	644760	213630	0	0	0	0
623	FH1/FH2 domain-containing protein 1	FHOD1	FHOD1_HUMAN	127 kDa	Homo sapiens	0	0	125260	211270	0	0	0	0	0	0	0	0	247900	0	100190	0	194790	0	132190	0	0	203480	154280	154510	0	0	0
624	Far upstream element-binding protein 1	FUBP1	FUBP1_HUMAN	68 kDa	Homo sapiens	432830	265790	282420	303580	492070	0	371660	299040	347990	424880	0	113270	181150	335370	382590	193820	293950	0	297400	0	0	196040	263120	163470	513980	186290	0
625	Far upstream element-binding protein 2	KHSRP	FUBP2_HUMAN	73 kDa	Homo sapiens	308850	828640	455070	533330	865940	445270	670800	579780	1040700	371300	462660	454390	727720	327360	428130	402590	808900	411380	392870	388250	424440	344090	673770	328230	0	553080	468720
626	Far upstream element-binding protein 3	FUBP3	FUBP3_HUMAN	62 kDa	Homo sapiens	0	0	0	582110	0	0	206720	429930	355560	0	121370	0	0	0	205340	0	0	0	289200	283350	0	393630	191120	0	0	0	0
627	Farnesyl pyrophosphate synthase	FDPS	FPPS_HUMAN	48 kDa	Homo sapiens	243220	0	103120	0	0	114400	138200	0	0	0	0	178140	220880	0	188690	0	0	0	0	0	0	0	0	0	0	0	0
628	Fascin	FSCN1	FSCN1_HUMAN	55 kDa	Homo sapiens	1431000	1145200	1395800	1506100	1276600	1554900	1554000	2066600	1809900	1561900	1114000	1478700	1443600	1287800	1884600	1468200	1772100	1744500	916430	982500	971440	1959800	1381500	1140400	1622000	1342700	1424500
629	Fatty acid synthase	FASN	FAS_HUMAN	273 kDa	Homo sapiens	377000	546260	418660	402400	425700	536350	383050	450190	420030	423990	307140	607480	446030	475660	446180	405820	459380	552420	408830	558770	544720	465050	405540	450300	317780	418190	469770
630	Fatty acid-binding protein, epidermal	FABP5	FABP5_HUMAN	15 kDa	Homo sapiens	603790	369180	560950	595960	462340	327350	965220	557880	924750	747220	344500	469540	958820	429600	751080	971230	953940	444820	951120	633760	620410	459490	1015900	699490	0	671230	411330
631	Fermitin family homolog 2	FERMT2	FERM2_HUMAN	78 kDa	Homo sapiens	0	0	489910	547920	582870	0	571580	579660	695410	474040	412250	536270	827710	462780	798580	981050	577800	1007000	633440	444810	598010	744160	929950	405870	660280	338290	234130
632	Ferritin heavy chain	FTH1	FRIH_HUMAN	21 kDa	Homo sapiens	0	0	129890	0	303890	0	0	131460	0	337530	0	0	336670	0	0	0	0	0	0	0	0	0	235690	246410	0	0	0
633	Ferritin light chain	FTL	FRIL_HUMAN	20 kDa	Homo sapiens	391870	0	0	0	0	0	372070	0	0	297100	483130	468690	0	275330	0	0	0	0	0	0	473330	0	232300	433120	0	0	0
634	Fibrillin-1	FBN1	FBN1_HUMAN	312 kDa	Homo sapiens	0	0	0	0	0	0	0	0	0	0	0	0	0	0	0	0	0	0	0	0	0	0	109220	0	237680	0	0
635	Fibronectin	FN1	FINC_HUMAN	263 kDa	Homo sapiens	1063500	780870	876880	1241700	1285700	945070	1491700	1205100	1387700	936210	779850	969780	889960	889760	953170	1866600	1820100	1055800	1041700	975390	1064100	1177400	1203100	938660	1742300	1663500	1209200
636	Fibronectin type III domain-containing protein 3B	FNDC3B	FND3B_HUMAN	133 kDa	Homo sapiens	0	0	69505	126280	0	0	0	72218	0	64417	0	0	78516	0	0	86524	96322	0	0	0	0	0	134060	244350	122490	59094	0
637	Filamin-A	FLNA	FLNA_HUMAN	281 kDa	Homo sapiens	2722000	2316100	3441700	4100000	4053000	3847000	3973100	4092300	3874000	3784100	2827400	2929800	4453700	3344500	3920700	3881300	3774400	3426800	3918900	2863200	3004000	3517100	4250900	3818800	4382400	3062200	1962600
638	Filamin-B	FLNB	FLNB_HUMAN	278 kDa	Homo sapiens	328440	500410	460640	341420	460670	453100	408410	421740	370780	445980	356170	399150	338810	270150	334150	374390	428630	353750	457920	456030	433660	452070	419230	456840	295950	307860	246910
639	Filamin-C	FLNC	FLNC_HUMAN	291 kDa	Homo sapiens	1265100	1244400	1675500	1639500	1449100	1343200	1503800	1365400	1651300	1776400	1236900	1366800	1583000	1169700	1658400	1551400	1493600	1242000	1365500	1256900	1444900	1414600	1484900	1572700	1165000	1410200	941120
640	Filamin-binding LIM protein 1	FBLIM1	FBLI1_HUMAN	41 kDa	Homo sapiens	0	0	0	461260	0	0	438980	0	0	0	0	0	0	0	0	447400	0	0	157230	0	0	185270	0	0	0	0	0
641	Flap endonuclease 1	FEN1	FEN1_HUMAN	43 kDa	Homo sapiens	0	0	191490	202070	217600	178990	0	258820	180610	0	49718	0	199910	0	0	39481	0	0	99097	0	0	0	0	155530	0	200240	0
642	Flavin reductase (NADPH)	BLVRB	BLVRB_HUMAN	22 kDa	Homo sapiens	0	0	0	0	0	229250	0	0	114730	254210	0	337850	0	0	0	0	0	0	0	0	0	0	383180	0	0	0	0
643	Flotillin-1	FLOT1	FLOT1_HUMAN	47 kDa	Homo sapiens	0	0	0	216680	0	0	160590	0	0	0	0	0	0	0	0	206340	0	0	134850	0	0	0	0	0	0	0	0
644	Flotillin-2	FLOT2	FLOT2_HUMAN	47 kDa	Homo sapiens	0	0	0	0	0	0	125890	192870	0	39385	0	0	0	0	0	0	0	0	215430	0	0	0	0	0	0	0	0
645	Follistatin-related protein 1	FSTL1	FSTL1_HUMAN	35 kDa	Homo sapiens	0	0	222720	0	0	0	0	0	223400	0	0	0	0	0	0	0	0	0	0	0	0	251020	0	0	0	0	0
646	Four and a half LIM domains protein 1	FHL1	FHL1_HUMAN	36 kDa	Homo sapiens	0	0	220960	0	80143	0	116550	0	192880	129680	0	0	102230	158970	76694	0	129740	0	71728	0	0	0	0	0	0	0	0
647	Four and a half LIM domains protein 2	FHL2	FHL2_HUMAN	32 kDa	Homo sapiens	604470	804800	809770	714370	714740	883750	1040900	775630	946690	754540	630350	682030	880210	778410	704210	1232600	1266300	756480	1022300	704930	776400	674030	874350	1007200	1243300	592750	684030
648	Fragile X mental retardation syndrome-related protein 1	FXR1	FXR1_HUMAN	70 kDa	Homo sapiens	0	0	0	0	0	0	260560	0	60450	0	0	0	0	0	0	422430	176000	0	0	0	0	0	0	0	166980	0	0
649	Fructose-2,6-bisphosphatase TIGAR	TIGAR	TIGAR_HUMAN	30 kDa	Homo sapiens	298950	217060	354100	0	0	0	331120	0	224420	316220	155720	0	386140	0	313010	0	266600	0	0	0	328460	0	0	0	0	100380	0
650	Fructose-bisphosphate aldolase A	ALDOA	ALDOA_HUMAN	39 kDa	Homo sapiens	2903900	2123100	3803300	3569900	3952300	2528200	3725200	4320000	3715900	3404700	2396500	2676400	5475300	2928100	3523100	2714800	4519400	3152200	4089100	3156900	2740700	2192600	3724900	2418200	3484800	3347400	2004600
651	Fructose-bisphosphate aldolase C	ALDOC	ALDOC_HUMAN	39 kDa	Homo sapiens	3135600	2238600	3935900	3831300	4010800	2947200	2162700	3381100	2999400	3868900	2863100	3144700	3198400	1197000	3373600	0	2949900	2775700	2498000	3732000	2832900	3242000	2977600	1769000	0	7962800	5972100
652	Fumarate hydratase, mitochondrial	FH	FUMH_HUMAN	55 kDa	Homo sapiens	0	0	144560	51361	702030	714600	735350	0	0	221460	0	379350	0	0	0	683500	0	317060	0	0	0	618490	720560	0	0	574430	0
653	Fumarylacetoacetase	FAH	FAAA_HUMAN	46 kDa	Homo sapiens	0	0	0	142770	168160	0	203190	175350	115810	261740	0	0	0	0	242460	0	93429	0	127610	0	0	0	153130	0	0	78814	0
654	G-rich sequence factor 1	GRSF1	GRSF1_HUMAN	53 kDa	Homo sapiens	0	0	0	1172000	0	556000	1307700	872360	0	1888000	0	413320	0	0	0	0	0	416300	0	0	0	0	0	0	105770	574170	378020
655	GDP-L-fucose synthase	TSTA3	FCL_HUMAN	36 kDa	Homo sapiens	0	0	0	0	0	0	0	0	0	0	52154	0	0	0	0	0	0	0	0	0	0	0	0	173350	0	0	0
656	GDP-fucose protein O-fucosyltransferase 1	POFUT1	OFUT1_HUMAN	44 kDa	Homo sapiens	0	0	0	0	0	0	0	0	0	0	0	0	0	0	0	0	0	332760	0	0	0	0	0	0	0	0	0
657	GDP-fucose protein O-fucosyltransferase 2	POFUT2	OFUT2_HUMAN	50 kDa	Homo sapiens	0	0	0	84297	0	0	0	0	0	0	0	0	0	0	0	0	0	0	0	0	0	0	0	0	0	0	0
658	GMP synthase [glutamine-hydrolyzing]	GMPS	GUAA_HUMAN	77 kDa	Homo sapiens	715320	0	1638400	0	793230	209910	390710	741530	1302900	423540	140400	314070	0	0	188180	0	796950	543580	54371	138580	0	352670	217200	0	1296500	266790	0
659	GTP-binding nuclear protein Ran	RAN	RAN_HUMAN	24 kDa	Homo sapiens	1825600	2163700	2639700	2637300	1815800	2762800	1441200	2524600	1603700	3276100	2041200	1592700	2288300	1095400	2058000	3733600	1605500	1771100	1664000	2107400	1517500	1326300	2321700	988990	1472800	1784500	1037500
660	GTP-binding protein SAR1a	SAR1A	SAR1A_HUMAN	22 kDa	Homo sapiens	0	0	682070	679660	495770	167480	379390	0	2047900	1356400	0	587770	2242600	386340	3205000	0	0	0	832350	0	0	2067100	935760	332500	1332100	0	826570
661	GTP-binding protein SAR1b	SAR1B	SAR1B_HUMAN	22 kDa	Homo sapiens	0	0	0	0	335250	0	454480	334250	0	668180	0	0	0	0	0	0	246240	0	0	0	0	0	0	0	0	268660	0
662	GTP:AMP phosphotransferase AK3, mitochondrial	AK3	KAD3_HUMAN	26 kDa	Homo sapiens	0	0	0	0	161020	0	0	0	0	0	0	0	0	0	0	0	130870	0	124580	0	0	0	0	0	0	0	0
663	GTPase NRas	NRAS	RASN_HUMAN	21 kDa	Homo sapiens	0	0	0	0	0	0	0	0	0	0	0	0	0	0	0	0	0	0	0	0	0	0	0	120380	0	0	0
664	Galactokinase	GALK1	GALK1_HUMAN	42 kDa	Homo sapiens	0	0	0	0	0	0	0	0	0	0	0	0	0	0	0	0	0	0	183670	0	0	0	0	0	0	0	0
665	Galectin-1	LGALS1	LEG1_HUMAN	15 kDa	Homo sapiens	3349300	7158100	27300000	21600000	25700000	9333600	14800000	30600000	25900000	28000000	15900000	13700000	18200000	23100000	31300000	16800000	9000200	14400000	26300000	8528400	10300000	10900000	20000000	8380300	20400000	13100000	12800000
666	Galectin-3	LGALS3	LEG3_HUMAN	26 kDa	Homo sapiens	751120	533690	398220	613090	1010400	590670	1223800	1329200	735580	465240	569910	781690	644250	744080	457860	1187800	870390	682590	1206500	367840	582230	396900	720780	775730	513260	407300	0
667	Gamma-enolase	ENO2	ENOG_HUMAN	47 kDa	Homo sapiens	824510	0	441660	498110	615090	360490	748760	456570	574670	592200	503110	438880	663370	348560	540670	647520	644930	420050	478930	288050	478640	493710	588310	243240	297380	456230	384350
668	Gamma-glutamyl hydrolase	GGH	GGH_HUMAN	36 kDa	Homo sapiens	0	0	449730	388660	550930	237210	546660	225860	358750	214640	0	433990	437490	0	161650	407700	348510	778620	361110	650790	698420	246010	335880	0	161680	603590	0
669	Gamma-interferon-inducible protein 16	IFI16	IF16_HUMAN	88 kDa	Homo sapiens	0	0	52717	0	0	0	0	0	120200	0	0	0	0	0	0	0	0	0	0	0	0	0	24081	0	0	0	0
670	Ganglioside GM2 activator	GM2A	SAP3_HUMAN	21 kDa	Homo sapiens	0	0	0	0	0	0	409550	0	0	0	0	265190	0	0	0	0	453640	0	0	0	0	0	0	0	0	0	0
671	Gelsolin	GSN	GELS_HUMAN	86 kDa	Homo sapiens	1980800	1205400	1356000	1595200	2114500	1147600	1507700	1631700	1820100	1958900	1748800	1703700	1645200	1410600	1527700	1088000	1783700	1535900	1630700	1986600	1506400	1749400	1822900	1485300	1233200	1440700	926430
672	General transcription factor II-I	GTF2I	GTF2I_HUMAN	112 kDa	Homo sapiens	0	0	0	0	0	0	0	0	0	0	0	0	0	0	0	0	0	0	0	0	0	166080	0	0	159030	0	0
673	General vesicular transport factor p115	USO1	USO1_HUMAN	108 kDa	Homo sapiens	400670	300990	622930	474790	662850	468910	418370	603570	536050	554430	352100	436440	438910	428790	554780	521980	325590	392900	619150	392150	444770	516750	746240	369940	650050	500130	346680
674	Glia maturation factor beta	GMFB	GMFB_HUMAN	17 kDa	Homo sapiens	0	0	0	0	0	0	806870	0	0	0	0	0	0	0	0	0	0	0	0	0	0	0	0	0	0	0	0
675	Glucosamine 6-phosphate N-acetyltransferase	GNPNAT1	GNA1_HUMAN	21 kDa	Homo sapiens	0	0	0	0	0	0	414950	0	0	0	0	652920	0	0	0	0	0	0	0	0	0	0	712800	0	0	0	0
676	Glucose-6-phosphate 1-dehydrogenase	G6PD	G6PD_HUMAN	59 kDa	Homo sapiens	289620	218700	803590	542970	794900	384470	722930	826530	701190	459850	491250	318350	949300	486470	538030	823450	807150	390280	550700	458640	579160	606190	892260	482950	516840	396860	0
677	Glucose-6-phosphate isomerase	GPI	G6PI_HUMAN	63 kDa	Homo sapiens	946980	1435900	980170	1138500	1508200	805170	882410	973290	1216000	1043000	1552500	878530	957190	1207400	702430	1241200	1639100	843900	500360	1256900	1203300	765500	845480	994520	783420	1204600	1364900
678	Glucosidase 2 subunit beta	PRKCSH	GLU2B_HUMAN	59 kDa	Homo sapiens	505800	426740	962390	1194000	612780	743310	970030	1131500	1150300	759860	534720	770080	1287500	761800	873910	1207500	1218100	742640	622290	625640	587270	974620	1665900	775230	1785100	811100	569680
679	Glucosylceramidase	GBA	GLCM_HUMAN	60 kDa	Homo sapiens	714620	771510	1214600	913400	479960	439530	797280	883110	752840	1508800	557390	1095000	747890	455850	834830	1218900	1109700	864670	1122800	319650	689630	629150	1111100	567850	522930	0	0
680	Glutamate dehydrogenase 1, mitochondrial	GLUD1	DHE3_HUMAN	61 kDa	Homo sapiens	459320	553510	26715	762770	516350	544650	153880	821570	563190	549550	0	302090	245470	251580	438980	728880	831450	320470	476540	615620	0	234120	184580	428600	0	663610	181680
681	Glutaminase kidney isoform, mitochondrial	GLS	GLSK_HUMAN	73 kDa	Homo sapiens	731660	509490	396010	419980	644560	805900	619940	731600	935240	670310	645440	600870	726290	752950	651530	712060	637400	850010	616710	437600	879670	903690	793330	638750	869400	702790	471860
682	Glutamine--fructose-6-phosphate aminotransferase [isomerizing] 1	GFPT1	GFPT1_HUMAN	79 kDa	Homo sapiens	540630	514640	364680	430680	466600	669410	285200	356290	335220	310310	463780	598080	405730	610760	405950	510710	550200	616890	326830	448600	548570	538970	233270	492080	372970	224470	802000
683	Glutamine--fructose-6-phosphate aminotransferase [isomerizing] 2	GFPT2	GFPT2_HUMAN	77 kDa	Homo sapiens	0	0	0	0	293400	0	0	0	0	0	0	0	0	299380	291550	0	0	0	190260	0	0	0	0	364360	0	268470	616160
684	Glutamine--tRNA ligase	QARS	SYQ_HUMAN	88 kDa	Homo sapiens	154530	118470	263700	244910	222740	236320	197870	201670	223910	248730	74516	230260	242800	96753	221550	140350	199440	228120	179240	193930	180470	301180	334160	124610	0	156830	144440
685	Glutaredoxin-1	GLRX	GLRX1_HUMAN	12 kDa	Homo sapiens	271240	0	0	559090	0	0	593310	336530	0	0	0	324550	0	373690	315370	466480	0	323960	0	280570	250560	261260	476100	317490	0	0	0
686	Glutaredoxin-3	GLRX3	GLRX3_HUMAN	37 kDa	Homo sapiens	0	0	736620	0	345630	577380	309420	615350	0	0	137340	520500	637280	284750	1139100	808270	415060	498350	643020	526700	333970	0	979600	209140	0	0	0
687	Glutathione S-transferase Mu 2	GSTM2	GSTM2_HUMAN	26 kDa	Homo sapiens	574340	0	367890	666050	388180	268330	934660	742840	853390	662070	456660	313460	639650	389570	724080	613400	635420	514330	574090	0	758540	0	678370	635970	0	432210	324410
688	Glutathione S-transferase Mu 4	GSTM4	GSTM4_HUMAN	26 kDa	Homo sapiens	0	0	0	0	0	0	0	0	0	0	0	0	0	0	0	0	0	0	0	0	0	0	0	229600	0	0	0
689	Glutathione S-transferase P	GSTP1	GSTP1_HUMAN	23 kDa	Homo sapiens	2587500	2262300	4789800	3425100	1776900	1432500	3445100	2631300	2446800	3661000	2341700	3686600	6868100	4396100	2713400	6192100	2294000	2934300	6117700	6260600	2112600	2079800	3413900	2667700	4468400	11100000	9606500
690	Glutathione S-transferase kappa 1	GSTK1	GSTK1_HUMAN	25 kDa	Homo sapiens	0	0	0	0	0	0	656310	0	0	613450	0	0	0	200670	0	0	352890	0	0	217450	0	0	283090	0	0	213970	0
691	Glutathione S-transferase omega-1	GSTO1	GSTO1_HUMAN	28 kDa	Homo sapiens	381430	610590	1067000	1247000	1255000	1261500	1207100	949230	1284100	1512500	893380	811690	1030700	860930	1428600	685930	587380	694630	1443000	974240	676730	1347900	817050	1102000	1335100	959320	813790
692	Glutathione peroxidase 1	GPX1	GPX1_HUMAN	22 kDa	Homo sapiens	0	0	0	0	128220	0	0	0	0	158170	0	0	0	0	0	0	0	0	0	0	0	0	0	0	0	0	0
693	Glutathione peroxidase 7	GPX7	GPX7_HUMAN	21 kDa	Homo sapiens	0	0	408800	587330	0	0	173640	500630	0	0	1110700	0	676470	0	730460	0	309510	0	0	0	0	415700	410660	0	0	0	0
694	Glutathione synthetase	GSS	GSHB_HUMAN	52 kDa	Homo sapiens	314200	304040	246740	189050	0	363770	159980	0	141260	444940	184480	312830	272210	391070	543250	320920	0	292020	367220	496580	299060	466760	0	172860	0	0	0
695	Glyceraldehyde-3-phosphate dehydrogenase	GAPDH	G3P_HUMAN	36 kDa	Homo sapiens	12500000	13000000	18500000	10900000	15100000	15700000	12100000	9323700	14800000	17500000	9516500	11500000	16200000	12900000	16100000	9503700	16000000	17400000	11000000	11100000	9234000	19500000	10500000	8358800	5995400	13300000	14300000
696	Glycerol-3-phosphate dehydrogenase, mitochondrial	GPD2	GPDM_HUMAN	81 kDa	Homo sapiens	0	0	143160	0	0	0	0	0	0	0	0	0	160510	0	0	0	70913	0	0	0	0	0	101550	0	0	0	0
697	Glycine--tRNA ligase	GARS	SYG_HUMAN	83 kDa	Homo sapiens	1164100	656840	1146700	1242700	1565800	991700	1882400	1559500	947010	1268000	892290	1683400	1315300	1106100	1260400	1368800	1352600	855680	1872200	629610	1093300	1122800	948520	766740	621070	800690	466610
698	Glycogen [starch] synthase, muscle	GYS1	GYS1_HUMAN	84 kDa	Homo sapiens	257890	0	496900	343140	308360	114470	423090	0	249280	452410	0	870580	511850	0	0	383200	275610	249240	334890	352470	326710	334380	462070	0	0	0	0
699	Glycogen phosphorylase, brain form	PYGB	PYGB_HUMAN	97 kDa	Homo sapiens	951310	913480	706210	638780	778970	622510	1026600	723800	1176300	643890	620900	1142900	779160	455750	1021300	652750	1065100	230050	698500	603720	538940	648530	631210	993360	0	664680	666800
700	Glycogen phosphorylase, liver form	PYGL	PYGL_HUMAN	97 kDa	Homo sapiens	0	0	0	0	0	0	0	52894	64628	90860	0	0	32789	0	0	41156	0	0	88370	0	0	0	145030	0	0	0	0
701	Glycogen synthase kinase-3 beta	GSK3B	GSK3B_HUMAN	47 kDa	Homo sapiens	0	0	294260	0	225910	0	0	398680	0	0	0	0	0	0	0	0	0	0	0	0	0	333170	0	0	0	0	0
702	Glycylpeptide N-tetradecanoyltransferase 1	NMT1	NMT1_HUMAN	57 kDa	Homo sapiens	68451	0	441740	0	0	0	499630	373410	360300	518780	0	0	264040	0	189560	495640	387150	0	0	0	0	0	196660	0	0	339820	0
703	Glyoxalase domain-containing protein 4	GLOD4	GLOD4_HUMAN	35 kDa	Homo sapiens	0	0	0	0	249840	0	177380	0	0	0	0	0	0	0	0	0	0	317750	0	142840	281220	0	0	0	0	0	0
704	Glyoxylate reductase/hydroxypyruvate reductase	GRHPR	GRHPR_HUMAN	36 kDa	Homo sapiens	701410	0	1217000	809700	755870	521510	362040	0	391240	763180	1306000	356030	0	0	938140	751140	609060	436600	0	342820	619430	401130	728050	0	0	0	238380
705	Golgi apparatus protein 1	GLG1	GSLG1_HUMAN	135 kDa	Homo sapiens	233940	276650	182550	362630	207050	248620	726120	360170	279700	367970	338490	188760	418760	228640	313530	231440	69214	264080	385760	274140	343510	265350	172130	295090	0	342100	293780
706	Golgi integral membrane protein 4	GOLIM4	GOLI4_HUMAN	82 kDa	Homo sapiens	0	0	0	0	135860	0	0	0	0	0	0	0	0	0	0	0	0	0	0	0	0	0	0	0	0	0	0
707	Golgi phosphoprotein 3	GOLPH3	GOLP3_HUMAN	34 kDa	Homo sapiens	0	0	0	0	0	31522	0	0	0	0	0	0	0	0	0	0	0	0	0	0	0	38066	0	0	0	0	0
708	Golgi reassembly-stacking protein 2	GORASP2	GORS2_HUMAN	47 kDa	Homo sapiens	663890	148300	498250	497200	459150	0	85441	309660	338650	341300	705090	241030	287590	0	278060	406010	338190	148590	813920	291400	223680	647500	363370	0	353970	655640	542810
709	Golgi resident protein GCP60	ACBD3	GCP60_HUMAN	61 kDa	Homo sapiens	349450	0	0	321930	449230	355060	510530	376800	517260	0	148670	254960	0	325390	398760	240840	384230	395110	318800	228220	320640	334910	503620	215150	439610	420870	269850
710	Golgi-associated PDZ and coiled-coil motif-containing protein	GOPC	GOPC_HUMAN	51 kDa	Homo sapiens	0	0	0	0	0	0	0	0	0	0	0	112970	0	0	0	0	0	0	0	0	0	166460	0	0	0	0	0
711	Golgi-associated plant pathogenesis-related protein 1	GLIPR2	GAPR1_HUMAN	17 kDa	Homo sapiens	151310	0	0	0	0	0	0	0	0	0	152550	0	0	0	0	0	0	0	0	0	0	0	0	283750	0	0	155620
712	Golgi-specific brefeldin A-resistance guanine nucleotide exchange factor 1	GBF1	GBF1_HUMAN	206 kDa	Homo sapiens	0	0	0	0	0	0	0	0	0	133460	0	0	0	0	0	0	0	0	0	0	0	0	0	0	0	0	0
713	Golgin subfamily A member 2	GOLGA2	GOGA2_HUMAN	113 kDa	Homo sapiens	0	0	156940	203650	0	0	0	181410	0	0	0	0	0	0	0	0	0	0	0	0	0	0	0	0	0	0	0
714	Golgin subfamily A member 3	GOLGA3	GOGA3_HUMAN	167 kDa	Homo sapiens	0	0	0	0	0	0	0	0	0	0	0	0	0	0	0	0	0	0	0	0	0	0	114150	0	0	0	0
715	Golgin subfamily B member 1	GOLGB1	GOGB1_HUMAN	376 kDa	Homo sapiens	0	0	0	0	141180	0	0	0	0	0	0	0	0	0	0	0	0	0	0	0	0	0	103170	0	0	0	0
716	Granulins	GRN	GRN_HUMAN	64 kDa	Homo sapiens	700700	890260	490430	1443000	922100	454920	1153300	1152100	1551200	1287700	290660	292920	887910	386880	1096800	1507500	946590	512260	1402100	528200	881370	841320	880970	667890	908290	644990	217000
717	Gremlin-1	GREM1	GREM1_HUMAN	21 kDa	Homo sapiens	639850	203760	200740	654710	337650	743230	712430	532350	206720	1686300	348020	324700	517020	359250	333760	245720	363160	582630	564000	376340	266290	552530	2262400	531020	346410	408790	289140
718	Growth factor receptor-bound protein 2	GRB2	GRB2_HUMAN	25 kDa	Homo sapiens	0	0	387670	0	0	0	0	0	0	0	0	0	169740	0	0	0	0	0	0	0	0	0	394950	0	0	215960	0
719	Guanine nucleotide-binding protein G(I)/G(S)/G(O) subunit gamma-12	GNG12	GBG12_HUMAN	8 kDa	Homo sapiens	1079100	862080	1008600	1046300	988390	971390	1319600	879130	970520	863090	842380	1166400	1378700	1192700	1287800	1387900	1028700	1269500	887310	0	1183300	589400	646240	1279300	0	1201100	811280
720	Guanine nucleotide-binding protein G(I)/G(S)/G(T) subunit beta-1	GNB1	GBB1_HUMAN	37 kDa	Homo sapiens	648150	945520	347860	822330	1193300	904150	528350	0	659840	0	0	880430	412770	0	713160	856340	0	1155000	618350	1217300	0	1284400	935150	971330	932570	844050	0
721	Guanine nucleotide-binding protein G(I)/G(S)/G(T) subunit beta-2	GNB2	GBB2_HUMAN	37 kDa	Homo sapiens	771900	0	790230	798730	750440	972430	745070	984440	1070700	0	641530	709810	979700	663450	0	963270	898230	0	511630	852850	1180500	471790	1262200	0	0	903930	0
722	Guanine nucleotide-binding protein G(i) subunit alpha-2	GNAI2	GNAI2_HUMAN	40 kDa	Homo sapiens	1039500	0	1339800	876810	635040	750340	1598500	715420	904180	1175800	2122800	782500	714150	517370	976700	598560	1851300	745370	933800	719690	1061500	1524300	1629000	785810	562220	608620	450350
723	Guanine nucleotide-binding protein G(k) subunit alpha	GNAI3	GNAI3_HUMAN	41 kDa	Homo sapiens	0	0	0	0	0	205560	151960	0	0	0	0	0	145870	0	0	0	0	0	264190	426750	215910	0	509510	268130	82661	0	0
724	Guanine nucleotide-binding protein G(q) subunit alpha	GNAQ	GNAQ_HUMAN	42 kDa	Homo sapiens	0	0	0	0	0	0	88842	0	0	0	0	0	0	0	0	0	0	0	0	0	0	0	61725	0	0	0	0
725	Guanine nucleotide-binding protein subunit alpha-11	GNA11	GNA11_HUMAN	42 kDa	Homo sapiens	0	0	0	0	0	0	0	0	0	0	0	0	0	0	0	0	0	0	0	0	0	0	394320	0	0	0	0
726	Guanine nucleotide-binding protein subunit beta-2-like 1	GNB2L1	GBLP_HUMAN	35 kDa	Homo sapiens	2385700	1839900	2944800	3410100	2999500	2187100	4167400	3625000	2828300	3380600	2437800	2430600	3031900	1514300	3029000	2348300	3006400	2528300	2818700	3074500	3200500	3075900	3508600	2823300	1714100	2833400	2591400
727	Guanine nucleotide-binding protein subunit beta-4	GNB4	GBB4_HUMAN	38 kDa	Homo sapiens	0	0	0	0	0	0	0	0	163710	0	0	0	0	0	0	0	0	0	0	0	0	0	0	0	0	0	0
728	Guanine nucleotide-binding protein-like 1	GNL1	GNL1_HUMAN	69 kDa	Homo sapiens	0	0	0	0	0	0	0	0	0	0	0	0	0	0	0	0	0	0	0	0	0	0	49582	0	0	0	0
729	Guanylate kinase	GUK1	KGUA_HUMAN	22 kDa	Homo sapiens	0	0	0	0	0	0	0	0	0	0	0	0	0	0	0	0	0	0	0	0	0	255030	0	0	0	0	0
730	H/ACA ribonucleoprotein complex subunit 4	DKC1	DKC1_HUMAN	58 kDa	Homo sapiens	0	0	0	0	0	0	252470	131100	0	0	0	216330	0	0	172200	0	133950	0	227080	0	180660	603720	176630	0	338110	180630	0
731	HBS1-like protein	HBS1L	HBS1L_HUMAN	75 kDa	Homo sapiens	0	0	180290	0	0	0	122680	0	0	0	0	0	0	0	0	0	0	0	0	0	0	0	0	0	0	0	0
732	HEAT repeat-containing protein 1	HEATR1	HEAT1_HUMAN	242 kDa	Homo sapiens	0	0	0	129490	103690	0	114920	0	0	0	0	0	0	0	0	118560	0	0	0	0	0	0	159650	0	0	0	0
733	HLA class I histocompatibility antigen, A-24 alpha chain	HLA-A	1A24_HUMAN	41 kDa	Homo sapiens	0	0	0	0	0	0	0	0	0	0	0	0	0	0	0	73819	0	0	0	0	0	0	0	0	0	0	0
734	HLA class I histocompatibility antigen, A-3 alpha chain	HLA-A	1A03_HUMAN	41 kDa	Homo sapiens	0	0	367130	0	322260	0	0	0	0	0	0	0	230380	0	0	0	120430	282160	218050	0	0	0	0	0	0	0	0
735	Heat shock 70 kDa protein 1A/1B	HSPA1A	HSP71_HUMAN	70 kDa	unknown	1053400	1086100	1079800	906560	980840	1103200	609730	893380	1198000	807740	793700	1376000	797400	1026800	844150	1202900	902750	1602100	773710	1065300	1321400	1109400	1105100	858100	398820	514490	805380
736	Heat shock 70 kDa protein 4	HSPA4	HSP74_HUMAN	94 kDa	Homo sapiens	487410	393210	706800	856040	832770	758460	643140	739270	710530	653890	526890	674970	805450	393360	975550	1030700	831380	946410	1033000	391100	642860	763830	1151000	714780	919350	631520	565030
737	Heat shock cognate 71 kDa protein	HSPA8	HSP7C_HUMAN	71 kDa	Homo sapiens	1941800	3367000	2046300	2385800	2128000	2059900	3440400	2839900	2526400	2311000	1298200	1916300	2258500	1920000	2488500	2312500	1667800	1767500	2524500	1913200	1994900	2361400	2559500	1895600	1685400	1983500	1972500
738	Heat shock protein 105 kDa	HSPH1	HS105_HUMAN	97 kDa	Homo sapiens	308780	310450	258770	622320	285410	680100	486290	412890	316500	163820	127570	449610	418880	241140	604950	328620	360210	477730	381870	272180	450360	559780	332460	316230	297770	299070	258290
739	Heat shock protein 75 kDa, mitochondrial	TRAP1	TRAP1_HUMAN	80 kDa	Homo sapiens	0	0	0	0	0	0	0	0	0	0	0	0	0	0	0	142080	0	0	0	0	0	0	65911	0	0	0	0
740	Heat shock protein HSP 90-alpha	HSP90AA1	HS90A_HUMAN	85 kDa	Homo sapiens	1645800	1386000	2623600	1615100	3011800	4330400	2525900	1941600	2220500	1791300	1982600	2841200	2906800	4034900	2799300	1340100	1977800	2135400	1721700	1086900	2778900	2786400	2188900	1833200	1989400	3168700	1377800
741	Heat shock protein HSP 90-beta	HSP90AB1	HS90B_HUMAN	83 kDa	Homo sapiens	2211700	2472000	2512200	1997800	2158500	2479100	2214200	2682100	2963800	1802100	2430900	3267200	2227900	1907700	3074100	2577300	1933500	1608000	2042100	1879000	2233900	2258400	3928100	3188700	1437500	2166300	2003100
742	Heat shock protein beta-1	HSPB1	HSPB1_HUMAN	23 kDa	Homo sapiens	2483600	3927600	3909100	4842100	5180400	3297200	4967000	4204000	5507200	3666800	3108200	3628600	4704200	3820100	5057400	4605700	5454100	4287300	4215300	5202800	3108400	3181400	4599000	3112700	4272000	3043900	2276500
743	Heat shock protein beta-6	HSPB6	HSPB6_HUMAN	17 kDa	Homo sapiens	1125400	675830	1318600	1500600	2225800	1689100	1747700	1174800	1824100	1172400	1526500	3065500	1812800	1840000	2550000	1092700	1561700	1286700	950770	375040	1411800	2068900	3214400	1867000	895120	2045100	1026100
744	Helicase SKI2W	SKIV2L	SKIV2_HUMAN	138 kDa	Homo sapiens	0	0	43904	0	0	0	0	0	0	0	0	0	0	0	0	0	0	0	0	0	0	0	0	0	0	0	0
745	Hematological and neurological expressed 1 protein	HN1	HN1_HUMAN	16 kDa	Homo sapiens	924580	303080	1026600	0	822170	0	3870300	770220	449630	481340	0	0	477010	1248200	1925800	709030	1043500	0	2077400	1093300	0	0	2643500	1226900	0	0	0
746	Heme oxygenase 1	HMOX1	HMOX1_HUMAN	33 kDa	Homo sapiens	284660	443130	901860	1241200	525470	535580	718380	1170800	632880	683900	693630	924860	626620	582410	815140	933100	1042000	500140	487180	306240	430950	605640	1071200	573710	1843900	1016700	706450
747	Heme-binding protein 1	HEBP1	HEBP1_HUMAN	21 kDa	Homo sapiens	126670	0	713300	276830	0	0	0	255030	0	695520	0	281250	365450	0	0	229920	0	260510	0	119420	147280	302960	248770	0	0	285120	0
748	Hemoglobin subunit alpha	HBA1	HBA_HUMAN	15 kDa	Homo sapiens	1841800	2074800	3319800	3504700	2770700	3452100	4946300	5771600	5232400	3363900	975890	1013300	1962200	2383400	3361300	4766100	5788600	2464100	3592800	821190	1000900	1468700	2688100	2761500	3045800	2295100	927710
749	Hemopexin	HPX	HEMO_HUMAN	52 kDa	Homo sapiens	0	0	0	314090	373560	0	0	0	0	0	0	0	0	0	0	0	0	0	0	0	0	0	0	0	0	0	0
750	Hepatocyte growth factor-regulated tyrosine kinase substrate	HGS	HGS_HUMAN	86 kDa	Homo sapiens	0	0	0	0	0	0	0	0	0	0	0	29322	110340	0	0	88248	0	0	89140	0	0	0	124580	0	0	0	0
751	Hepatoma-derived growth factor	HDGF	HDGF_HUMAN	27 kDa	Homo sapiens	817110	0	424700	530180	554960	236630	470470	0	135170	112600	0	479400	164290	0	0	111280	0	0	0	0	0	0	0	0	26793	122110	0
752	Hepatoma-derived growth factor-related protein 2	HDGFRP2	HDGR2_HUMAN	74 kDa	Homo sapiens	0	0	0	0	0	0	0	27739	0	0	0	0	0	0	0	0	0	0	0	0	0	0	0	400880	0	0	0
753	Heterochromatin protein 1-binding protein 3	HP1BP3	HP1B3_HUMAN	61 kDa	Homo sapiens	342060	261060	292790	314510	384570	232360	218190	340150	147640	167870	0	318090	204060	0	267660	185990	218520	275420	379020	0	311930	294250	265390	451350	406230	224820	0
754	Heterogeneous nuclear ribonucleoprotein A/B	HNRNPAB	ROAA_HUMAN	36 kDa	Homo sapiens	239610	521570	131350	338190	362940	0	140250	123960	699480	119120	0	370840	180130	0	163080	313650	284140	383980	169190	31478	409200	0	303310	374810	167400	90310	0
755	Heterogeneous nuclear ribonucleoprotein A0	HNRNPA0	ROA0_HUMAN	31 kDa	Homo sapiens	489150	477820	218300	326370	0	373240	460040	0	144200	65959	179040	459830	0	186830	155840	184490	207770	299170	327040	698450	361090	447040	299590	521170	233120	166760	235210
756	Heterogeneous nuclear ribonucleoprotein A1	HNRNPA1	ROA1_HUMAN	39 kDa	Homo sapiens	2676500	1514300	2902900	2131600	2335000	2032100	1989600	2175400	2453700	2403000	2069000	2342800	2058600	3105600	2886000	1348200	2284200	2425100	2448700	2849000	2642300	1991700	2127000	2930300	2133000	2160500	1798600
757	Heterogeneous nuclear ribonucleoprotein A3	HNRNPA3	ROA3_HUMAN	40 kDa	Homo sapiens	1355500	982370	1679900	985550	894580	779010	1209900	590050	1123400	1917900	837990	1270900	890430	1346700	1163800	437150	1489300	1916800	884820	1354900	1579900	457280	765390	822670	1412600	753890	1023000
758	Heterogeneous nuclear ribonucleoprotein D-like	HNRNPDL	HNRDL_HUMAN	46 kDa	Homo sapiens	695220	0	343960	144160	266570	532160	771300	288210	393170	0	0	0	180590	0	329530	351030	520880	0	553790	409570	463990	0	727930	778380	0	299560	0
759	Heterogeneous nuclear ribonucleoprotein D0	HNRNPD	HNRPD_HUMAN	38 kDa	Homo sapiens	390200	696810	371060	623290	297550	522300	759230	320320	344030	0	411340	1111900	357770	608280	648970	106570	996300	583970	516120	1342700	650100	330050	664240	276170	255760	222560	973430
760	Heterogeneous nuclear ribonucleoprotein F	HNRNPF	HNRPF_HUMAN	46 kDa	Homo sapiens	261750	0	0	0	299730	0	258100	0	0	0	0	0	0	0	0	0	0	0	286610	0	0	0	0	0	0	0	0
761	Heterogeneous nuclear ribonucleoprotein H	HNRNPH1	HNRH1_HUMAN	49 kDa	Homo sapiens	616920	426510	621310	0	0	660080	905350	0	486030	0	0	0	0	512250	674800	838760	919660	0	625180	550020	0	790720	0	661400	1078800	570240	503790
762	Heterogeneous nuclear ribonucleoprotein H3	HNRNPH3	HNRH3_HUMAN	37 kDa	Homo sapiens	260680	79282	0	786730	0	0	263630	754070	184300	706100	218190	757080	994150	359150	297700	1014100	935260	298490	402910	292710	763620	1457800	1168700	538270	758020	838880	142770
763	Heterogeneous nuclear ribonucleoprotein K	HNRNPK	HNRPK_HUMAN	51 kDa	Homo sapiens	2412000	2474700	4253600	3475500	2743700	1894500	2280700	2943100	2919100	2792600	3151300	3466500	3038600	2572300	2151600	3129200	3994200	2894300	2349400	3990300	2701300	3383500	3491000	3338200	2201800	2958300	1377000
764	Heterogeneous nuclear ribonucleoprotein L	HNRNPL	HNRPL_HUMAN	64 kDa	Homo sapiens	586800	347430	895470	774080	790780	993960	909950	722380	1071500	1057200	606430	890900	932840	1047500	531800	711670	601750	559830	813710	696170	772830	1054900	798140	843900	764030	681480	434170
765	Heterogeneous nuclear ribonucleoprotein M	HNRNPM	HNRPM_HUMAN	78 kDa	Homo sapiens	374210	174110	637920	622230	791070	502940	945690	655630	661000	770710	454330	469600	577820	465240	902700	784390	836190	518420	552690	491660	534240	486000	610390	708050	448610	703860	325180
766	Heterogeneous nuclear ribonucleoprotein Q	SYNCRIP	HNRPQ_HUMAN	70 kDa	Homo sapiens	471920	959980	1731000	682100	1150700	773710	1369000	1155100	1016900	821730	703580	781880	1175800	703080	2259400	1049000	1151300	1261800	1195900	530120	1370200	783120	1806600	992170	1328800	2707800	496290
767	Heterogeneous nuclear ribonucleoprotein R	HNRNPR	HNRPR_HUMAN	71 kDa	Homo sapiens	539640	1477000	982650	649930	792940	597540	506400	562780	664480	1265400	669410	725650	563990	522550	280720	529720	498960	373710	828790	415180	750630	732580	689260	742220	0	545130	0
768	Heterogeneous nuclear ribonucleoprotein U	HNRNPU	HNRPU_HUMAN	91 kDa	Homo sapiens	967180	812320	1369900	993240	825250	1217500	1069600	1168000	1057000	1387400	733430	1101800	1756500	1168500	2135100	1033900	1242900	907010	1189100	787000	889230	1030200	1816800	721040	560110	1292600	1067800
769	Heterogeneous nuclear ribonucleoprotein U-like protein 1	HNRNPUL1	HNRL1_HUMAN	96 kDa	Homo sapiens	0	0	129620	158130	82865	40951	257690	0	280370	0	296510	127360	0	170900	283030	0	270410	349070	0	0	388630	145060	0	228330	101130	0	0
770	Heterogeneous nuclear ribonucleoprotein U-like protein 2	HNRNPUL2	HNRL2_HUMAN	85 kDa	Homo sapiens	631600	346340	336840	426970	244770	200730	329610	281660	278430	400980	135510	132490	319730	229280	287210	263660	320330	118610	373920	788860	165830	784070	174610	546020	261090	278290	372010
771	Heterogeneous nuclear ribonucleoproteins A2/B1	HNRNPA2B1	ROA2_HUMAN	37 kDa	Homo sapiens	1514800	1862600	1322100	1809400	1879000	1406000	1691100	2202600	2252800	3583900	2592200	2568300	1925000	1641600	1488800	1861900	3658100	1886000	2785300	1189900	2755300	1376200	2087700	1494000	2245900	2376100	1714800
772	Heterogeneous nuclear ribonucleoproteins C1/C2	HNRNPC	HNRPC_HUMAN	34 kDa	Homo sapiens	776870	1046800	2639700	1792300	1576700	1755900	1773200	2050400	2918700	2234900	1404900	1008200	2252500	1508300	2215100	1030200	2868100	2182000	2392200	1565900	1923700	2052100	2580100	1915100	3419700	2299500	824000
773	Hexokinase-1	HK1	HXK1_HUMAN	102 kDa	Homo sapiens	290490	207730	312740	363750	418150	308380	401290	251850	231380	345560	233590	417000	251450	355030	326660	337950	368120	357440	354320	327180	376840	328560	301890	390710	206700	145150	148940
774	High mobility group protein B1	HMGB1	HMGB1_HUMAN	25 kDa	Homo sapiens	2676700	0	0	1340200	1527700	2873500	0	3680500	1100600	1237400	2326100	2935900	0	2529800	2913100	1823100	1601400	1290400	858820	0	721820	0	604130	0	0	1383100	2057300
775	High mobility group protein B2	HMGB2	HMGB2_HUMAN	24 kDa	Homo sapiens	0	0	149620	159880	144150	0	239040	217450	158010	154970	0	0	235570	0	203090	176290	111380	0	190970	0	0	0	225380	0	96450	120600	0
776	High mobility group protein HMG-I/HMG-Y	HMGA1	HMGA1_HUMAN	12 kDa	Homo sapiens	1018400	796940	1340900	997200	996830	1197700	603370	2853500	641920	415690	810000	1765300	484440	1402600	623130	468980	525640	1505600	1589800	1016400	2220500	807010	627690	1909000	822850	643640	6765600
777	High mobility group protein HMGI-C	HMGA2	HMGA2_HUMAN	12 kDa	Homo sapiens	0	0	845350	794220	338710	0	1513400	1068900	500740	126850	729870	670200	893760	142140	1364100	316460	2023300	339180	806240	0	559470	380700	397460	656780	670330	395060	2058800
778	Histidine triad nucleotide-binding protein 1	HINT1	HINT1_HUMAN	14 kDa	Homo sapiens	1044100	897060	0	1488500	0	1354300	2139600	1738800	0	0	370990	722540	2272400	650380	2151100	625610	0	738260	1770500	1103200	1135000	1505700	0	2114700	0	1179200	802540
779	Histidine--tRNA ligase, cytoplasmic	HARS	SYHC_HUMAN	57 kDa	Homo sapiens	339700	0	349570	0	0	505390	0	929430	482700	685770	325070	384330	445930	375810	0	0	0	313710	0	600740	329130	882640	543830	566990	0	0	305480
780	Histone H1.2	HIST1H1C	H12_HUMAN	21 kDa	Homo sapiens	0	0	193660	189560	0	0	0	0	0	0	0	0	0	0	0	0	0	0	0	0	0	138400	0	0	0	0	0
781	Histone H1.3	HIST1H1D	H13_HUMAN	22 kDa	Homo sapiens	0	0	0	0	0	0	0	0	0	0	0	0	0	0	0	0	0	36617	0	0	52030	0	0	0	0	0	0
782	Histone H1.4	HIST1H1E	H14_HUMAN	22 kDa	Homo sapiens	175760	183760	0	69163	145400	289300	92344	344840	62254	72556	169590	285560	123110	0	113390	94130	102590	423660	101540	198710	0	0	100030	229280	139230	57204	145770
783	Histone H1.5	HIST1H1B	H15_HUMAN	23 kDa	Homo sapiens	434990	867200	682490	1100000	1002800	1805000	1703900	1134800	1443800	2523800	639620	1104500	754670	395900	700940	2009000	1071700	765220	1756500	407350	513200	1478300	1114100	695200	1468300	811380	303930
784	Histone H2A type 1-B/E	HIST1H2AB	H2A1B_HUMAN (+1)	14 kDa	Homo sapiens	0	0	0	0	0	0	0	0	0	0	0	0	0	0	618540	0	0	0	0	0	0	0	0	0	0	0	0
785	Histone H2A type 2-B	HIST2H2AB	H2A2B_HUMAN	14 kDa	Homo sapiens	0	0	0	0	187970	0	200550	0	0	0	0	0	0	0	207410	0	212890	0	0	0	0	0	205050	0	209670	0	0
786	Histone H2A type 2-C	HIST2H2AC	H2A2C_HUMAN	14 kDa	Homo sapiens	0	0	0	0	0	0	10500000	0	0	0	0	0	0	0	0	0	0	0	1249300	0	0	0	0	0	0	0	0
787	Histone H2A.Z	H2AFZ	H2AZ_HUMAN	14 kDa	Homo sapiens	1205300	962170	279040	0	0	0	718140	88320	0	0	1162200	419020	620890	0	540530	0	0	760300	0	1010700	0	815280	452530	1427900	1082200	253850	0
788	Histone H2AX	H2AFX	H2AX_HUMAN	15 kDa	Homo sapiens	0	0	0	0	0	0	0	0	214360	0	0	0	0	0	0	0	0	0	0	0	0	0	0	0	0	0	0
789	Histone H2B type F-S	H2BFS	H2BFS_HUMAN	14 kDa	Homo sapiens	9187900	7925700	11500000	0	15200000	11900000	13800000	14700000	14100000	13900000	8651500	11500000	16300000	10100000	16500000	17800000	17700000	0	15300000	9950900	12000000	0	16600000	10200000	22000000	0	3289100
790	Histone H4	HIST1H4A	H4_HUMAN	11 kDa	Homo sapiens	7054000	2308400	3470000	6154200	6072700	10100000	2958200	4340900	6385200	5026200	2620000	5969500	4934500	4392900	6348500	5191000	6544600	9422300	5104200	6199600	6347800	3233700	9194300	4762100	2634800	3736600	3372700
791	Histone-arginine methyltransferase CARM1	CARM1	CARM1_HUMAN	66 kDa	Homo sapiens	0	0	225710	0	0	182130	175470	135380	0	72102	0	109010	157170	0	131880	0	103030	0	119060	0	70920	0	0	0	90834	0	0
792	Histone-binding protein RBBP4	RBBP4	RBBP4_HUMAN	48 kDa	Homo sapiens	0	0	0	0	0	392310	314460	0	0	0	0	0	0	0	503900	112870	339310	234710	186480	0	0	0	628340	0	0	241000	0
793	Hsc70-interacting protein	ST13	F10A1_HUMAN	41 kDa	Homo sapiens	1645300	1321500	224070	0	0	0	315380	0	996560	0	750750	1235000	0	0	615780	202100	682650	1661700	0	1080400	474210	0	120290	1613700	0	0	0
794	Hsp70-binding protein 1	HSPBP1	HPBP1_HUMAN	39 kDa	Homo sapiens	0	0	0	0	0	0	0	0	0	253440	0	102750	229720	0	0	0	0	120070	222890	0	141980	166410	0	0	0	162480	0
795	Hsp90 co-chaperone Cdc37	CDC37	CDC37_HUMAN	44 kDa	Homo sapiens	3593000	980820	457430	2044300	876490	415390	1114800	622340	458770	1231500	1071000	668760	1524600	1302100	351970	656630	1312800	1409200	2043500	1222900	1127800	513460	796400	1345700	2115800	1088700	801780
796	Hydroxyacyl-coenzyme A dehydrogenase, mitochondrial	HADH	HCDH_HUMAN	34 kDa	Homo sapiens	0	0	97545	61282	0	0	105870	145020	0	0	0	0	0	0	0	0	61731	0	0	0	0	0	0	0	0	0	0
797	Hydroxysteroid dehydrogenase-like protein 2	HSDL2	HSDL2_HUMAN	45 kDa	Homo sapiens	0	0	0	0	0	57733	0	0	0	0	0	0	0	0	0	0	253060	0	0	0	0	0	257790	0	0	0	0
798	Hypoxanthine-guanine phosphoribosyltransferase	HPRT1	HPRT_HUMAN	25 kDa	Homo sapiens	0	0	283460	0	0	251700	0	0	0	0	0	269710	0	0	326380	0	182590	0	0	0	0	0	0	0	0	0	0
799	Hypoxia up-regulated protein 1	HYOU1	HYOU1_HUMAN	111 kDa	Homo sapiens	629830	473970	481320	669020	635380	620730	544440	796370	685230	570160	866350	572260	659010	662140	428380	856730	571770	655010	657610	533330	361260	612190	500720	443680	969200	595780	990080
800	Importin subunit alpha-1	KPNA2	IMA1_HUMAN	58 kDa	Homo sapiens	232780	377770	476470	514990	0	390740	237260	282500	788250	0	168430	358630	0	555820	0	0	0	379540	0	0	0	330690	283370	0	0	421730	269720
801	Importin subunit alpha-3	KPNA4	IMA3_HUMAN	58 kDa	Homo sapiens	1808100	0	539770	815030	381950	710460	311620	515270	504980	318220	1480000	454720	500300	0	325360	364110	1114400	1564800	431490	1065600	498250	511570	533380	377510	554310	377920	0
802	Importin subunit alpha-4	KPNA3	IMA4_HUMAN	58 kDa	Homo sapiens	230540	378820	376790	368690	423030	0	0	422460	0	0	317780	0	430210	461050	188520	0	618740	231020	160540	397820	0	248880	288120	612400	500730	346670	0
803	Importin subunit alpha-5	KPNA1	IMA5_HUMAN	60 kDa	Homo sapiens	0	0	0	0	0	0	0	0	0	0	0	0	0	0	0	0	0	0	0	0	0	0	0	154080	0	0	0
804	Importin subunit alpha-7	KPNA6	IMA7_HUMAN	60 kDa	Homo sapiens	0	0	330310	541650	0	0	0	0	396840	440970	0	0	270740	129510	374480	0	0	0	0	0	0	0	652560	0	0	0	258410
805	Importin subunit beta-1	KPNB1	IMB1_HUMAN	97 kDa	Homo sapiens	761990	678770	1277700	1583000	1416300	736420	1587800	999410	598020	1062300	786900	1023800	707700	1101000	727180	1026000	1356500	829300	974230	786020	668440	894650	822420	891560	1014600	905200	749830
806	Importin-4	IPO4	IPO4_HUMAN	119 kDa	Homo sapiens	0	0	268570	141160	196400	135150	0	0	240480	43239	0	0	0	0	0	0	138450	0	0	0	62152	136860	128090	0	0	247150	0
807	Importin-5	IPO5	IPO5_HUMAN	124 kDa	Homo sapiens	814330	875850	676740	614490	503500	816960	676780	681670	323180	748430	738490	386130	613250	668670	735200	649360	623630	476260	632280	770930	474790	832300	586880	509250	237990	641240	530850
808	Importin-7	IPO7	IPO7_HUMAN	120 kDa	Homo sapiens	416000	269410	670570	382210	584260	359310	580340	507680	470250	641920	563720	184700	477290	273870	350860	483890	641180	328230	503480	0	342280	417710	549800	357350	542520	549850	295280
809	Importin-9	IPO9	IPO9_HUMAN	116 kDa	Homo sapiens	0	0	0	0	0	0	0	0	0	0	0	0	0	0	0	0	0	0	0	0	0	0	0	0	60414	0	0
810	Inactive tyrosine-protein kinase 7	PTK7	PTK7_HUMAN	118 kDa	Homo sapiens	233450	455660	807880	457930	555540	488710	381950	501180	453210	341520	436340	515850	387880	302440	270820	264840	481170	634100	428710	594320	717500	621780	412570	690040	434520	308600	430480
811	Inhibitor of nuclear factor kappa-B kinase-interacting protein	IKBIP	IKIP_HUMAN	39 kDa	Homo sapiens	611330	532050	360630	1751400	838670	764220	813880	678460	747280	0	783770	707600	853050	439790	1022500	331310	833560	410780	497690	831280	785850	581610	306120	592940	168350	891540	920420
812	Inorganic pyrophosphatase 2, mitochondrial	PPA2	IPYR2_HUMAN	38 kDa	Homo sapiens	0	0	0	0	97336	0	0	0	0	0	0	0	78696	0	74075	82573	0	0	0	0	0	0	0	0	0	0	0
813	Inorganic pyrophosphatase	PPA1	IPYR_HUMAN	33 kDa	Homo sapiens	614130	607210	378100	504390	457190	801180	791850	580140	1007400	596800	413380	757000	709730	448740	676360	738540	384910	1088400	542030	782480	640950	751550	623440	587870	0	515440	206500
814	Inosine triphosphate pyrophosphatase	ITPA	ITPA_HUMAN	21 kDa	Homo sapiens	1104000	0	226810	372170	293310	1051800	173710	442960	1228200	0	525640	0	169100	0	0	0	573350	503140	0	1235300	517670	1614300	280410	302560	0	329800	0
815	Inosine-5'-monophosphate dehydrogenase 2	IMPDH2	IMDH2_HUMAN	56 kDa	Homo sapiens	363420	506670	610580	673430	734400	756860	986480	823190	619620	556860	1013500	436350	595180	634590	753530	869990	638800	466320	727700	542840	458870	473290	542890	512780	0	381800	0
816	Inositol monophosphatase 1	IMPA1	IMPA1_HUMAN	30 kDa	Homo sapiens	0	0	0	0	0	0	0	0	101740	0	58588	0	0	0	0	89377	0	0	0	0	0	0	0	0	0	0	0
817	Insulin-like growth factor 2 mRNA-binding protein 1	IGF2BP1	IF2B1_HUMAN	63 kDa	Homo sapiens	91201	0	0	281460	158740	158790	168520	174430	368790	99867	133510	151770	136380	148200	0	333430	64893	157200	96658	78324	105850	156490	409010	124770	0	229630	0
818	Insulin-like growth factor 2 mRNA-binding protein 2	IGF2BP2	IF2B2_HUMAN	66 kDa	Homo sapiens	994470	408990	455170	226230	211190	391400	163760	220990	205370	331570	404060	1223200	131660	133780	150380	252760	337060	325470	296290	0	286240	615000	242170	470520	226860	355970	0
819	Insulin-like growth factor 2 mRNA-binding protein 3	IGF2BP3	IF2B3_HUMAN	64 kDa	Homo sapiens	497810	760720	652660	723480	510640	730480	265620	730880	541790	561100	317700	561220	629320	475900	416560	643520	247250	593020	668030	564550	800570	417200	848020	348190	534860	245740	296110
820	Insulin-like growth factor-binding protein 7	IGFBP7	IBP7_HUMAN	29 kDa	Homo sapiens	0	0	0	110930	0	0	0	0	0	0	180060	0	125360	0	0	152550	158930	94467	164990	0	0	201950	451410	372560	0	0	159760
821	Integrin alpha-11	ITGA11	ITA11_HUMAN	133 kDa	Homo sapiens	0	0	0	0	0	0	0	95253	0	0	0	0	0	0	137640	0	190530	0	138720	0	96561	0	0	0	0	0	0
822	Integrin alpha-2	ITGA2	ITA2_HUMAN	129 kDa	Homo sapiens	0	0	0	0	0	0	0	0	0	0	0	0	0	0	0	0	0	0	0	0	0	0	0	0	0	222400	0
823	Integrin alpha-3	ITGA3	ITA3_HUMAN	117 kDa	Homo sapiens	0	0	0	0	0	0	0	0	0	0	0	0	0	0	0	0	0	0	0	0	0	87102	0	0	0	0	0
824	Integrin alpha-5	ITGA5	ITA5_HUMAN	115 kDa	Homo sapiens	452250	322880	870680	609900	480600	474600	867470	877100	398260	568990	879900	308720	669840	497720	706960	551100	394880	865890	485640	298710	394700	212710	825550	805320	1234200	367380	351080
825	Integrin alpha-V	ITGAV	ITAV_HUMAN	116 kDa	Homo sapiens	592690	0	281680	275890	362850	296270	208650	315070	308640	0	0	0	119060	0	288220	451290	222520	309870	86816	0	760630	371070	171930	0	147000	0	0
826	Integrin beta-1	ITGB1	ITB1_HUMAN	88 kDa	Homo sapiens	891830	889950	1280100	982520	964650	904720	1098100	1567600	1061300	1320500	739460	1209200	1001600	1208900	847200	701300	1211000	806870	1082200	731100	994660	832370	1842800	770590	842150	1408500	1219200
827	Integrin beta-5	ITGB5	ITB5_HUMAN	88 kDa	Homo sapiens	0	0	0	224300	270360	0	194380	0	0	154630	0	0	0	0	257290	363120	0	0	158750	0	0	234490	176030	0	0	307250	0
828	Integrin-linked protein kinase	ILK	ILK_HUMAN	51 kDa	Homo sapiens	0	0	55890	82582	0	0	85393	0	0	0	0	0	0	0	71704	0	65932	0	117400	0	0	0	0	0	0	0	0
829	Interferon-induced protein with tetratricopeptide repeats 5	IFIT5	IFIT5_HUMAN	56 kDa	Homo sapiens	0	0	0	0	0	0	0	99256	109670	0	0	0	0	0	127780	0	0	0	101730	0	0	0	109100	0	0	0	0
830	Interferon-induced, double-stranded RNA-activated protein kinase	EIF2AK2	E2AK2_HUMAN	62 kDa	Homo sapiens	0	0	0	0	202060	0	385650	322990	52230	0	0	0	0	0	0	0	0	0	404710	0	0	357740	0	0	0	0	0
831	Interferon-inducible double-stranded RNA-dependent protein kinase activator A	PRKRA	PRKRA_HUMAN	34 kDa	Homo sapiens	0	0	0	263700	0	0	0	0	0	147590	0	0	0	0	0	0	0	0	177170	0	0	0	0	0	110670	0	0
832	Interleukin enhancer-binding factor 2	ILF2	ILF2_HUMAN	43 kDa	Homo sapiens	994930	1030700	901630	780360	972000	968060	712440	926800	1445300	1197900	1126000	964900	1237000	981490	924250	1421000	1416100	954120	992320	1095600	1014700	801120	742430	968580	937050	913450	1209300
833	Interleukin enhancer-binding factor 3	ILF3	ILF3_HUMAN	95 kDa	Homo sapiens	282070	474160	538200	565270	364120	458770	485330	452660	457190	457990	733530	553330	470020	435840	568850	395730	483210	535920	386790	312870	347510	571860	558300	703470	291540	460320	395120
834	Inverted formin-2	INF2	INF2_HUMAN	136 kDa	Homo sapiens	287700	0	310750	303160	277480	270230	587960	414560	283560	671390	363810	380640	424600	307470	420670	548540	475290	255080	303680	287380	177950	187050	626190	349540	706700	385350	187890
835	Isoamyl acetate-hydrolyzing esterase 1 homolog	IAH1	IAH1_HUMAN	28 kDa	Homo sapiens	0	0	246370	0	0	0	0	0	0	0	0	0	0	0	155110	121330	0	0	0	0	0	0	0	0	0	0	0
836	Isocitrate dehydrogenase [NADP] cytoplasmic	IDH1	IDHC_HUMAN	47 kDa	Homo sapiens	199720	452060	530670	631670	386120	317420	779080	488150	790770	490340	438760	683130	476650	337480	678890	455290	357880	399750	479490	333990	490960	277870	957860	331870	0	450360	119690
837	Isocitrate dehydrogenase [NADP], mitochondrial	IDH2	IDHP_HUMAN	51 kDa	Homo sapiens	275430	136660	265840	196820	150370	261520	187020	249880	178070	200390	172630	221390	372580	226010	197470	243070	314330	224630	254130	258010	188390	346900	344910	619530	235840	209990	0
838	Isoleucine--tRNA ligase, cytoplasmic	IARS	SYIC_HUMAN	145 kDa	Homo sapiens	494450	418440	474610	425810	501330	370780	447910	553680	398380	579570	334560	503230	438920	369600	426830	408910	459560	521660	440810	522210	459090	570130	380580	446730	0	422240	360510
839	KH domain-containing, RNA-binding, signal transduction-associated protein 1	KHDRBS1	KHDR1_HUMAN	48 kDa	Homo sapiens	531520	0	508890	404820	321400	543500	587350	354730	309460	477710	502330	317980	575820	160510	269410	470240	329910	525380	618570	488660	261690	386970	672640	481420	144460	452460	0
840	KN motif and ankyrin repeat domain-containing protein 2	KANK2	KANK2_HUMAN	91 kDa	Homo sapiens	0	0	0	108010	101500	0	255910	164050	137530	59849	0	0	0	0	194730	154220	0	0	0	0	0	0	0	0	0	0	0
841	Keratin, type I cytoskeletal 10	KRT10	K1C10_HUMAN	59 kDa	Homo sapiens	332350	490220	378130	105280	44461	0	620860	950810	755810	427510	496620	852870	307290	700630	414430	530610	513240	551940	568350	638170	878120	717050	607160	509280	468580	681050	532390
842	Keratin, type I cytoskeletal 19	KRT19	K1C19_HUMAN	44 kDa	Homo sapiens	0	0	0	0	0	202480	0	0	0	0	0	0	0	0	0	0	0	340080	0	0	293940	0	270720	67142	0	0	0
843	Keratin, type I cytoskeletal 9	KRT9	K1C9_HUMAN	62 kDa	Homo sapiens	816030	362020	968080	580860	429870	397350	752200	1338800	1305300	837320	506600	935910	421810	110950	572730	458750	784350	606150	847910	1193700	1371600	473280	445520	811540	782700	945400	415400
844	Keratin, type II cytoskeletal 1	KRT1	K2C1_HUMAN	66 kDa	Homo sapiens	672170	593750	870770	415940	406650	463380	2028700	1737300	1627500	714300	513260	1178400	970600	982600	759960	1461300	805070	528530	1723400	1453800	1228100	1444400	1217200	1242000	1411500	1674700	948960
845	Keratin, type II cytoskeletal 2 epidermal	KRT2	K22E_HUMAN	65 kDa	Homo sapiens	193070	226090	502980	0	0	0	383920	353250	287120	241520	0	365600	451580	252670	759660	512900	416010	359990	534830	0	618480	318870	500030	570750	263560	307220	239660
846	Keratin, type II cytoskeletal 7	KRT7	K2C7_HUMAN	51 kDa	Homo sapiens	390620	294550	395140	695180	372100	415250	240590	513240	688030	505910	234080	263400	530790	423650	598670	429830	375910	359250	428860	208640	453980	319720	338590	459600	146990	359440	365940
847	Kinectin	KTN1	KTN1_HUMAN	156 kDa	Homo sapiens	306130	146450	223760	419010	493400	292830	311100	149980	138810	277510	255590	179360	227940	174220	221600	326420	336800	287100	251870	221120	321530	250060	203030	346080	267760	251580	0
848	Kinesin light chain 1	KLC1	KLC1_HUMAN	65 kDa	Homo sapiens	112120	0	139970	0	152160	130710	210080	93709	0	0	0	0	215490	0	180530	0	170760	155690	0	0	0	0	0	113210	0	143850	0
849	Kinesin-1 heavy chain	KIF5B	KINH_HUMAN	110 kDa	Homo sapiens	237870	225410	561650	509290	419100	300890	474190	337870	443350	339250	372810	405600	483540	355000	363060	373460	183870	396890	278160	339050	295450	501430	439170	417510	412500	467220	400390
850	L-lactate dehydrogenase A chain	LDHA	LDHA_HUMAN	37 kDa	Homo sapiens	6565900	4233200	10100000	8659600	5347200	6163900	8266900	6779000	7559400	5982100	4428500	4704800	6351100	6053800	6721400	7659500	9622200	3213300	7786400	7018800	7656300	9430600	7565400	6790000	2267600	6292700	4269200
851	L-lactate dehydrogenase B chain	LDHB	LDHB_HUMAN	37 kDa	Homo sapiens	2272800	1590000	3347200	2734300	2796900	3832100	2818600	2879900	2961800	2033000	1801400	2041600	1667700	1327300	2404200	1887900	2844500	3539900	2536300	1806500	2415600	2152200	2557400	2189800	926380	1967500	1639300
852	LEM domain-containing protein 2	LEMD2	LEMD2_HUMAN	57 kDa	Homo sapiens	0	0	0	0	0	0	0	0	0	0	0	0	127560	0	0	0	0	0	0	0	0	0	0	0	0	0	0
853	LETM1 and EF-hand domain-containing protein 1, mitochondrial	LETM1	LETM1_HUMAN	83 kDa	Homo sapiens	0	0	0	0	0	0	0	0	142530	0	0	0	0	0	0	0	88489	0	119680	0	0	0	0	0	0	79123	0
854	LIM and SH3 domain protein 1	LASP1	LASP1_HUMAN	30 kDa	Homo sapiens	1436100	1223300	2187700	1756000	1919200	1524700	2146300	2126200	2643400	1807000	738330	2808700	1462900	1016800	1759300	1168100	2022400	1602100	2179900	1039100	1217000	1677700	1804900	1197300	1110600	2214400	668800
855	LIM and senescent cell antigen-like-containing domain protein 1	LIMS1	LIMS1_HUMAN	37 kDa	Homo sapiens	0	0	436760	0	0	0	529530	464740	392740	0	198480	0	415050	0	0	323320	0	254580	0	137660	249940	349260	0	0	0	456240	0
856	LIM domain and actin-binding protein 1	LIMA1	LIMA1_HUMAN	85 kDa	Homo sapiens	398020	127320	228370	355920	284720	286800	280750	327660	370410	275090	300130	159700	282860	307920	335230	365420	349690	164820	265500	133470	252050	195690	300870	165680	200230	313380	140180
857	LIM domain only protein 7	LMO7	LMO7_HUMAN	193 kDa	Homo sapiens	495280	666650	486840	440750	517610	515410	537570	619240	531060	569170	452980	705500	529720	423610	435600	615360	557180	582650	533450	398640	674120	611060	631150	605190	550600	582040	537730
858	La-related protein 1	LARP1	LARP1_HUMAN	124 kDa	Homo sapiens	0	0	0	31255	0	86863	0	11875	0	33136	0	0	42582	0	0	0	0	0	0	0	0	33625	0	0	0	0	0
859	Lactadherin	MFGE8	MFGM_HUMAN	43 kDa	Homo sapiens	517180	0	191290	143540	399830	584600	409300	734850	289930	746180	0	740630	245320	0	489120	208040	379310	0	827560	500390	479440	0	346050	0	0	236980	0
860	Lactoylglutathione lyase	GLO1	LGUL_HUMAN	21 kDa	Homo sapiens	646740	1578100	1836600	1283200	0	0	1734200	1371800	0	1860200	376490	1902000	0	2.9801	1444200	1653600	0	1030300	2037800	0	680420	651820	998360	0	0	0	0
861	Lamin-B1	LMNB1	LMNB1_HUMAN	66 kDa	Homo sapiens	406800	800420	471590	441980	437540	548190	318360	343300	491560	553650	662690	402550	477620	282890	577300	481580	679730	357660	375010	423370	324460	570000	517480	500270	471890	501520	446680
862	Lamin-B2	LMNB2	LMNB2_HUMAN	68 kDa	Homo sapiens	130880	118180	153570	129930	167800	204610	234230	123740	135500	159800	134150	187230	135830	171920	165080	188100	209920	149140	278050	0	192440	258760	219700	170200	149350	104560	0
863	Lamina-associated polypeptide 2, isoforms beta/gamma	TMPO	LAP2B_HUMAN	51 kDa	Homo sapiens	0	0	184460	0	0	0	0	136040	0	295670	0	0	231050	0	222640	292750	345520	0	0	0	0	0	0	0	0	267420	0
864	Laminin subunit beta-1	LAMB1	LAMB1_HUMAN	198 kDa	Homo sapiens	0	0	0	226520	0	0	0	0	0	226940	0	0	238970	0	0	326390	0	0	0	0	0	428630	0	0	0	339120	0
865	Laminin subunit gamma-1	LAMC1	LAMC1_HUMAN	178 kDa	Homo sapiens	0	0	89376	91905	77127	0	118250	120740	191360	137730	0	0	56187	0	71631	83890	130290	0	79818	0	0	121910	75603	0	190630	120040	0
866	Lanosterol synthase	LSS	ERG7_HUMAN	83 kDa	Homo sapiens	241770	0	204830	231640	256460	239090	128310	0	0	240180	0	97175	0	0	692790	224530	0	253070	0	50013	283760	1478900	0	0	85856	127140	0
867	Large neutral amino acids transporter small subunit 1	SLC7A5	LAT1_HUMAN	55 kDa	Homo sapiens	0	121360	0	0	0	356480	0	0	0	757350	185510	311430	590750	248360	642730	0	730740	367160	487920	0	374140	400540	0	252880	973980	690900	0
868	Large proline-rich protein BAG6	BAG6	BAG6_HUMAN	119 kDa	Homo sapiens	0	0	0	195000	0	0	0	0	0	0	0	0	0	0	0	0	0	0	0	0	0	0	0	0	0	0	0
869	Legumain	LGMN	LGMN_HUMAN	49 kDa	Homo sapiens	0	0	1970800	951190	1012600	0	2098100	2129700	0	799850	0	0	2167400	0	426240	1019800	841300	0	676550	0	1281500	0	952830	0	0	0	0
870	Leiomodin-1	LMOD1	LMOD1_HUMAN	67 kDa	Homo sapiens	0	0	0	0	0	0	0	0	0	0	0	0	23949	0	0	0	0	0	0	0	0	0	0	0	0	0	0
871	Leucine zipper protein 1	LUZP1	LUZP1_HUMAN	120 kDa	Homo sapiens	0	0	0	100860	0	0	0	0	0	0	0	0	0	0	0	0	0	0	0	0	0	0	0	0	0	0	0
872	Leucine--tRNA ligase, cytoplasmic	LARS	SYLC_HUMAN	134 kDa	Homo sapiens	326330	396790	150410	277510	223560	295260	321310	317210	255200	287800	346110	300080	161370	425920	256100	346420	270860	494710	355260	407370	476360	465240	368790	136450	584230	323080	201630
873	Leucine-rich PPR motif-containing protein, mitochondrial	LRPPRC	LPPRC_HUMAN	158 kDa	Homo sapiens	189120	143790	224240	415850	326570	251050	242460	249320	244950	302560	208250	191140	328350	210350	340760	367710	228100	264780	264340	284870	287370	205190	235450	193310	386270	259820	73904
874	Leucine-rich repeat flightless-interacting protein 1	LRRFIP1	LRRF1_HUMAN	89 kDa	Homo sapiens	0	0	0	68887	215150	0	285700	0	0	0	0	0	0	0	0	0	174530	0	0	117230	0	0	0	0	0	0	0
875	Leucine-rich repeat-containing protein 15	LRRC15	LRC15_HUMAN	64 kDa	Homo sapiens	0	0	274360	393800	327250	135100	410210	322050	311240	407740	0	274560	333390	172660	288650	538070	0	0	390320	143980	157710	375870	457080	0	0	480660	84353
876	Leucine-rich repeat-containing protein 40	LRRC40	LRC40_HUMAN	68 kDa	Homo sapiens	0	0	0	0	0	0	0	0	131120	0	0	0	0	0	0	0	0	0	0	0	0	0	0	0	0	0	0
877	Leucine-rich repeat-containing protein 47	LRRC47	LRC47_HUMAN	63 kDa	Homo sapiens	260890	359940	469450	0	391040	488790	307830	139670	463590	229080	242630	395000	244740	0	244960	164470	205510	0	329070	102620	325610	307440	372170	251490	173130	453170	164120
878	Leucine-rich repeat-containing protein 59	LRRC59	LRC59_HUMAN	35 kDa	Homo sapiens	1785000	1926800	1291100	1987700	2143700	1698900	1599900	2772300	1633300	1819900	1396900	1015700	2040100	1268200	1677700	2960800	2042800	1590100	1953300	1462500	1393100	1602400	1786900	1754000	565740	1245000	806890
879	Leukotriene A-4 hydrolase	LTA4H	LKHA4_HUMAN	69 kDa	Homo sapiens	302660	0	311230	448660	427030	200060	517140	122010	406330	464970	0	173250	148860	0	512030	304350	484550	0	147720	0	290870	375670	290190	0	0	255920	0
880	Lipase maturation factor 2	LMF2	LMF2_HUMAN	80 kDa	Homo sapiens	183000	339540	0	326350	0	0	306470	0	360230	184200	222510	286700	0	0	225070	0	382400	405500	0	296280	0	0	144610	176660	0	0	0
881	Lipoma-preferred partner	LPP	LPP_HUMAN	66 kDa	Homo sapiens	0	0	419160	0	0	0	335110	300200	180490	162140	0	0	242510	0	225030	253070	282720	373540	293930	0	258760	240500	213500	113060	0	267610	0
882	Liprin-beta-1	PPFIBP1	LIPB1_HUMAN	114 kDa	Homo sapiens	0	0	71627	0	0	0	0	0	0	0	0	0	0	0	0	0	0	0	0	0	0	0	107020	0	0	0	0
883	Lon protease homolog, mitochondrial	LONP1	LONM_HUMAN	106 kDa	Homo sapiens	308580	0	609960	340290	148370	0	483510	103750	470490	603290	0	498100	502530	0	146280	147320	223020	313370	500800	0	380260	208640	101560	248080	0	111310	0
884	Long-chain-fatty-acid--CoA ligase 3	ACSL3	ACSL3_HUMAN	80 kDa	Homo sapiens	103940	0	234050	217240	259300	319480	96967	233870	244400	276310	0	188380	303250	51355	212090	201460	250500	182770	96778	108080	186800	170840	172680	123590	171900	216400	66060
885	Long-chain-fatty-acid--CoA ligase 4	ACSL4	ACSL4_HUMAN	79 kDa	Homo sapiens	0	0	0	0	0	0	0	0	0	0	0	0	0	0	0	0	0	0	0	0	0	0	68750	0	0	0	0
886	Low molecular weight phosphotyrosine protein phosphatase	ACP1	PPAC_HUMAN	18 kDa	Homo sapiens	0	0	394150	0	0	0	0	0	0	0	0	0	411820	255060	0	0	0	0	0	0	0	0	0	0	429290	0	0
887	Luc7-like protein 3	LUC7L3	LC7L3_HUMAN	51 kDa	Homo sapiens	0	0	163760	0	0	0	0	0	0	0	0	0	0	0	0	0	0	0	0	0	0	0	0	0	0	0	0
888	Lupus La protein	SSB	LA_HUMAN	47 kDa	Homo sapiens	477590	291330	578290	632580	352980	743780	419600	378170	897180	537000	735040	469040	701430	473600	563690	811550	211370	676400	301840	693740	579300	465320	688660	733800	942170	317860	476960
889	Lysine--tRNA ligase	KARS	SYK_HUMAN	68 kDa	Homo sapiens	0	0	317230	278360	356710	114580	404730	277430	274670	452580	0	252920	417040	0	34699	288970	222700	156540	297880	218600	114910	324610	287950	0	0	295790	0
890	Lysophosphatidylcholine acyltransferase 1	LPCAT1	PCAT1_HUMAN	59 kDa	Homo sapiens	0	0	264530	185050	0	0	0	0	0	0	0	0	0	0	0	0	0	0	0	0	0	0	0	0	0	0	0
891	Lysophosphatidylcholine acyltransferase 2	LPCAT2	PCAT2_HUMAN	60 kDa	Homo sapiens	167410	0	0	0	0	0	57746	0	0	0	0	0	0	0	500070	0	0	179560	0	0	289410	0	482360	293570	0	0	0
892	Lysophospholipid acyltransferase 7	MBOAT7	MBOA7_HUMAN	53 kDa	Homo sapiens	0	0	184710	227840	376590	297940	871390	620470	765640	0	352420	302340	202530	229310	607130	385930	523610	438780	327620	0	963380	497760	314830	0	0	216120	0
893	Lysosomal protective protein	CTSA	PPGB_HUMAN	54 kDa	Homo sapiens	0	226240	0	0	375180	354870	434820	0	409530	424710	0	222590	294510	0	346390	0	330140	211370	347980	246530	660740	417270	0	359870	0	0	344740
894	Lysosome membrane protein 2	SCARB2	SCRB2_HUMAN	54 kDa	Homo sapiens	0	522210	1518000	1151100	948380	1092100	840090	741290	1084000	672620	771210	1428500	951930	966830	1448900	950320	1098500	281370	1203300	794400	1003500	951380	811420	0	1925000	1043600	746180
895	Lysosome-associated membrane glycoprotein 1	LAMP1	LAMP1_HUMAN	45 kDa	Homo sapiens	4431200	1865300	1835900	1315800	1889500	5254200	2502700	2741000	2222700	896440	3994500	4557600	2943300	4270300	1479000	1051100	2239100	5196500	1980200	3983200	4222600	2141300	2016500	1844600	2647300	1658800	4410100
896	Lysosome-associated membrane glycoprotein 2	LAMP2	LAMP2_HUMAN	45 kDa	Homo sapiens	1050300	0	461380	0	0	1020400	763770	0	0	915450	0	0	0	1970900	0	1036900	1009200	0	919190	0	0	0	979410	615020	267830	940620	1246700
897	MAP7 domain-containing protein 1	MAP7D1	MA7D1_HUMAN	93 kDa	Homo sapiens	0	0	85539	0	40428	0	65979	0	73037	68971	0	0	20478	0	58713	48094	0	0	81317	0	0	0	90546	0	0	53376	0
898	MARCKS-related protein	MARCKSL1	MRP_HUMAN	20 kDa	Homo sapiens	369190	253030	763470	0	734390	555760	872450	827430	0	0	380510	0	864780	426800	687210	655440	567480	0	0	426920	522240	655880	996740	513870	1029500	682370	451800
899	MICOS complex subunit MIC19	CHCHD3	MIC19_HUMAN	26 kDa	Homo sapiens	0	0	0	0	0	0	150360	0	0	0	0	139220	0	0	0	0	0	48889	0	0	0	0	0	0	0	0	0
900	MICOS complex subunit MIC60	IMMT	MIC60_HUMAN	84 kDa	Homo sapiens	360690	0	412820	472360	264960	353950	219400	172770	184640	301520	110130	440770	199110	236430	172130	586040	330760	291130	253930	258580	184290	429310	195350	341020	166080	125320	260660
901	MMS19 nucleotide excision repair protein homolog	MMS19	MMS19_HUMAN	113 kDa	Homo sapiens	0	0	0	104380	138350	0	81912	0	0	142200	0	0	0	0	0	0	113020	0	0	0	0	0	127980	0	0	0	0
902	MOB kinase activator 1A	MOB1A	MOB1A_HUMAN (+1)	25 kDa	Homo sapiens	142720	0	0	0	0	0	0	0	0	0	0	237320	0	0	0	0	0	0	0	0	0	221950	0	0	0	0	75199
903	Macrophage migration inhibitory factor	MIF	MIF_HUMAN	12 kDa	Homo sapiens	1846300	2443400	4957600	0	7200000	2252700	2723700	6552900	4035800	3241600	0	2844500	2549100	2893500	0	0	6073200	2872900	2211600	0	0	3563800	3023100	3403800	0	0	2319000
904	Macrophage-capping protein	CAPG	CAPG_HUMAN	38 kDa	Homo sapiens	459050	519950	415800	452810	170140	352750	484320	486360	264450	389900	526960	406830	273270	270700	259180	702580	98571	314050	266840	431420	357910	819260	440460	290190	114190	295470	205460
905	Magnesium transporter protein 1	MAGT1	MAGT1_HUMAN	38 kDa	Homo sapiens	0	0	0	0	0	0	0	0	146810	0	0	0	0	0	0	0	0	0	0	0	0	0	0	0	0	0	0
906	Major vault protein	MVP	MVP_HUMAN	99 kDa	Homo sapiens	1367000	905440	1270400	1288200	1066400	1133700	2069400	1663200	1544200	1197800	1110900	1428600	1845900	1257600	1144200	1316900	1398000	1562300	890080	1260000	1130100	1353900	1764400	1611600	578170	1519300	825840
907	Malate dehydrogenase, cytoplasmic	MDH1	MDHC_HUMAN	36 kDa	Homo sapiens	919650	1650300	1258400	1886100	1542000	1458100	691430	1176000	789800	1270500	969730	924200	1261400	1096800	993020	1054900	960600	1537400	1103800	920540	1017600	1540900	1600900	1727000	772290	699160	469160
908	Malate dehydrogenase, mitochondrial	MDH2	MDHM_HUMAN	36 kDa	Homo sapiens	3096800	2877100	2440700	3076900	2668800	3996300	1906500	3228900	3137800	2500500	2710700	3081600	2548100	3043700	3022100	3257000	2277100	2245400	2613700	3183800	1974100	4000800	2936100	3475000	2137800	2422500	2582300
909	Malectin	MLEC	MLEC_HUMAN	32 kDa	Homo sapiens	0	412610	718020	771840	826880	736410	0	359370	704240	545290	543870	609640	709520	0	609330	0	682520	479740	0	632410	290210	596060	394770	232980	756450	0	370850
910	Manganese-transporting ATPase 13A1	ATP13A1	AT131_HUMAN	133 kDa	Homo sapiens	0	41752	0	0	0	0	0	0	0	0	0	0	0	0	0	0	0	0	0	0	0	0	0	0	0	0	0
911	Mannose-P-dolichol utilization defect 1 protein	MPDU1	MPU1_HUMAN	27 kDa	Homo sapiens	0	0	0	0	0	0	0	0	0	0	0	123060	0	0	229990	0	0	161830	0	0	0	0	204650	0	0	0	0
912	Mannosyl-oligosaccharide glucosidase	MOGS	MOGS_HUMAN	92 kDa	Homo sapiens	267990	264140	406650	431560	339420	236870	564230	340700	269170	590100	0	329960	538500	250010	311740	216420	350870	214450	430330	0	508300	261010	696760	459480	519880	296200	0
913	Matrin-3	MATR3	MATR3_HUMAN	95 kDa	Homo sapiens	364820	960440	591770	485350	600080	400310	380050	406750	176840	339150	348250	352300	241640	440010	379400	309870	462010	378190	440200	375570	459340	556750	402130	322700	214600	388620	904730
914	Matrix-remodeling-associated protein 7	MXRA7	MXRA7_HUMAN	21 kDa	Homo sapiens	0	0	0	0	0	0	0	0	337110	0	899180	0	0	0	0	0	0	0	0	0	0	2034800	0	541850	0	0	0
915	Melanoma-associated antigen D2	MAGED2	MAGD2_HUMAN	65 kDa	Homo sapiens	0	0	164640	120440	133780	0	484390	165750	93822	0	779520	182200	694360	455480	446470	492510	374660	0	0	83085	445530	228630	293240	0	330850	265400	0
916	Membrane-associated progesterone receptor component 1	PGRMC1	PGRC1_HUMAN	22 kDa	Homo sapiens	1157400	1095800	326640	808720	722670	1099500	694440	1502900	932900	1394600	1237400	1166200	1353300	591890	0	2994100	790900	350110	0	1309200	1182700	1662100	2164500	1699100	709230	473550	550970
917	Membrane-associated progesterone receptor component 2	PGRMC2	PGRC2_HUMAN	24 kDa	Homo sapiens	0	0	379840	1229700	248490	0	0	1178900	0	553680	0	0	952970	0	1246300	1045300	1095400	0	968710	0	0	0	983880	169970	1347500	962590	390780
918	Mesencephalic astrocyte-derived neurotrophic factor	MANF	MANF_HUMAN	21 kDa	Homo sapiens	657310	580760	548020	540980	698520	759590	552350	473730	191730	457920	360650	360980	858200	505590	391010	499710	388100	762750	1455500	464330	402930	617940	511060	424280	181240	313050	616640
919	Metalloproteinase inhibitor 1	TIMP1	TIMP1_HUMAN	23 kDa	Homo sapiens	284740	236640	216800	0	0	0	263870	0	608430	562250	0	0	0	0	0	645250	301410	0	585560	0	209900	0	0	251140	0	479760	0
920	Metalloproteinase inhibitor 3	TIMP3	TIMP3_HUMAN	24 kDa	Homo sapiens	0	0	0	0	0	0	747680	520970	621100	0	0	0	0	0	0	245490	242250	0	0	0	0	263780	0	0	0	0	0
921	Metaxin-1	MTX1	MTX1_HUMAN	51 kDa	Homo sapiens	0	0	0	0	0	0	0	0	0	0	0	0	0	0	0	0	165000	0	0	0	0	0	0	0	0	0	0
922	Methionine adenosyltransferase 2 subunit beta	MAT2B	MAT2B_HUMAN	38 kDa	Homo sapiens	0	0	0	0	0	0	0	0	0	0	0	0	0	0	0	0	0	0	0	0	0	0	0	85623	0	0	0
923	Methionine--tRNA ligase, cytoplasmic	MARS	SYMC_HUMAN	101 kDa	Homo sapiens	372720	0	291000	0	371290	415360	140450	267010	216040	447360	0	139410	261780	415350	244600	173770	128400	266970	532370	0	373410	318480	280360	146690	0	175600	338760
924	Microtubule-actin cross-linking factor 1, isoforms 1/2/3/5	MACF1	MACF1_HUMAN	838 kDa	Homo sapiens	0	0	0	0	0	0	0	0	0	0	0	0	68496	0	79730	0	0	0	0	0	0	0	0	0	0	0	0
925	Microtubule-associated protein 1A	MAP1A	MAP1A_HUMAN	305 kDa	Homo sapiens	411450	254190	583470	376500	456860	383940	397220	408160	398450	379380	509130	566350	442440	528900	473460	593470	327470	178160	398990	525860	297760	407010	359890	242320	332400	442440	290520
926	Microtubule-associated protein 1B	MAP1B	MAP1B_HUMAN	271 kDa	Homo sapiens	847440	643090	760510	903750	687810	939410	759290	847100	718780	840370	594450	737110	718970	548950	757490	713910	786440	626860	582420	495710	642520	741970	836130	793920	603490	589220	488720
927	Microtubule-associated protein 4	MAP4	MAP4_HUMAN	121 kDa	Homo sapiens	580560	602920	594670	797370	696320	885540	889410	778470	681510	910060	638640	933100	768990	1043900	676100	732470	774390	859160	656530	894650	841780	708500	856120	895550	636000	645690	806020
928	Microtubule-associated protein RP/EB family member 1	MAPRE1	MARE1_HUMAN	30 kDa	Homo sapiens	1325300	366920	1717000	1632000	1413100	1472100	2272900	1546700	1576000	1799200	1165200	1305700	1643300	1375900	1877400	1614700	1483600	1258300	1343300	1413000	1634100	1481800	1732200	990690	1948200	1325300	641030
929	Microtubule-associated proteins 1A/1B light chain 3 beta 2	MAP1LC3B2	MP3B2_HUMAN	15 kDa	Homo sapiens	0	0	0	0	0	0	0	0	0	0	0	0	0	0	0	0	0	0	0	0	0	0	215050	0	0	0	0
930	Minor histocompatibility antigen H13	HM13	HM13_HUMAN	41 kDa	Homo sapiens	0	0	359080	395880	252980	0	0	0	231300	0	0	0	0	102010	265840	0	137610	158990	0	0	0	0	0	0	0	0	0
931	Mitochondrial 10-formyltetrahydrofolate dehydrogenase	ALDH1L2	AL1L2_HUMAN	102 kDa	Homo sapiens	241990	0	59239	410420	310710	0	198410	0	269620	274010	213940	0	0	0	0	0	0	0	441290	201740	340540	152660	265290	0	106470	76760	0
932	Mitochondrial 2-oxoglutarate/malate carrier protein	SLC25A11	M2OM_HUMAN	34 kDa	Homo sapiens	0	0	164880	170750	0	0	130130	0	0	140520	0	0	174150	0	0	190630	160940	72421	154260	0	85230	0	0	0	0	0	0
933	Mitochondrial antiviral-signaling protein	MAVS	MAVS_HUMAN	57 kDa	Homo sapiens	0	0	0	0	116850	0	177770	0	0	0	0	0	66899	0	0	0	0	0	0	0	0	0	0	0	0	0	0
934	Mitochondrial carrier homolog 2	MTCH2	MTCH2_HUMAN	33 kDa	Homo sapiens	158330	477620	289770	380480	553680	578790	696520	530120	493470	775160	87464	0	527090	391530	251680	319080	352310	220180	603540	275930	469360	467940	339830	310190	0	440390	0
935	Mitochondrial fission 1 protein	FIS1	FIS1_HUMAN	17 kDa	Homo sapiens	0	0	0	509730	468730	0	833010	0	0	631870	0	331050	0	0	194520	0	0	0	574210	0	0	0	637720	0	0	0	0
936	Mitochondrial import inner membrane translocase subunit TIM44	TIMM44	TIM44_HUMAN	51 kDa	Homo sapiens	0	0	0	0	0	0	151790	0	122920	0	0	0	0	0	0	0	69467	0	0	0	0	0	127560	0	0	0	0
937	Mitochondrial import inner membrane translocase subunit TIM50	TIMM50	TIM50_HUMAN	40 kDa	Homo sapiens	0	0	0	184840	141380	0	0	194010	155310	154640	0	0	145240	0	145820	0	0	0	56450	0	0	0	205040	0	0	0	0
938	Mitochondrial import receptor subunit TOM70	TOMM70A	TOM70_HUMAN	67 kDa	Homo sapiens	0	0	556890	494080	458890	0	289020	0	324070	465000	0	0	584520	0	0	387080	0	0	579080	0	0	0	738880	0	0	0	0
939	Mitochondrial-processing peptidase subunit alpha	PMPCA	MPPA_HUMAN	58 kDa	Homo sapiens	0	0	80729	0	15449	0	102400	114490	0	27368	0	0	80904	0	0	27461	96323	0	0	0	90557	0	44551	0	0	17654	0
940	Mitogen-activated protein kinase 1	MAPK1	MK01_HUMAN	41 kDa	Homo sapiens	0	0	454690	367600	165650	0	408930	443920	421750	0	0	0	619500	0	410140	192800	413220	0	563180	0	0	304750	435050	155030	327880	356630	0
941	Mitotic checkpoint protein BUB3	BUB3	BUB3_HUMAN	37 kDa	Homo sapiens	0	0	0	0	241400	0	361130	490160	220220	0	0	0	267630	267810	211270	178350	230840	0	133000	0	0	0	234960	271400	441870	179300	0
942	Moesin	MSN	MOES_HUMAN	68 kDa	Homo sapiens	975020	724500	973560	1166700	724610	1111200	1545300	821970	938220	1039700	1020900	1685200	1154500	1014900	1370500	1122200	1350500	1161800	1208700	1106800	1465000	1335800	900370	1033800	1467600	1373600	719560
943	Monocarboxylate transporter 4	SLC16A3	MOT4_HUMAN	49 kDa	Homo sapiens	0	0	0	547380	0	0	613590	0	0	503120	0	0	0	0	0	0	0	0	0	0	170380	0	0	0	0	0	296170
944	Monofunctional C1-tetrahydrofolate synthase, mitochondrial	MTHFD1L	C1TM_HUMAN	106 kDa	Homo sapiens	0	0	0	0	0	0	0	0	0	0	0	0	0	0	96641	0	0	0	0	0	0	0	0	0	0	89252	0
945	Monoglyceride lipase	MGLL	MGLL_HUMAN	33 kDa	Homo sapiens	0	0	0	315950	690920	0	262610	0	0	0	444220	0	0	0	0	0	559080	0	0	0	376500	0	0	0	0	472640	0
946	Multifunctional methyltransferase subunit TRM112-like protein	TRMT112	TR112_HUMAN	14 kDa	Homo sapiens	0	0	0	246720	273710	0	0	0	164150	0	0	0	332500	0	0	0	0	0	0	0	0	257110	0	0	0	0	0
947	Multifunctional protein ADE2	PAICS	PUR6_HUMAN	47 kDa	Homo sapiens	504830	956010	887260	1390000	335340	715340	1719400	542260	620790	274250	387270	1275900	1398000	1264900	928160	268240	659490	1448400	740910	0	1478200	501690	744530	686890	341060	374480	567840
948	Multiple inositol polyphosphate phosphatase 1	MINPP1	MINP1_HUMAN	55 kDa	Homo sapiens	0	0	0	123720	0	0	0	0	0	143650	0	0	0	0	0	0	108790	0	0	0	0	0	0	0	0	0	0
949	Muscleblind-like protein 1	MBNL1	MBNL1_HUMAN	42 kDa	Homo sapiens	0	0	0	197920	198960	0	177080	204830	0	155060	0	0	183900	0	186040	0	182920	0	422580	0	0	0	160770	0	0	140170	0
950	Myb-binding protein 1A	MYBBP1A	MBB1A_HUMAN	149 kDa	Homo sapiens	258180	422990	113630	86976	163620	104080	164580	115310	113640	86673	0	233490	322510	0	213540	76874	128630	282490	150180	272030	316040	164780	87775	357640	159140	244830	167650
951	Myoferlin	MYOF	MYOF_HUMAN	235 kDa	Homo sapiens	668120	522390	873790	915660	837780	797850	769180	982770	738190	695860	603940	624420	690410	465620	865040	881140	780970	647160	782090	572680	702760	802950	750460	551130	565310	649750	382680
952	Myosin light chain kinase, smooth muscle	MYLK	MYLK_HUMAN	211 kDa	Homo sapiens	0	0	0	0	0	0	0	0	66211	0	0	0	0	0	0	0	0	0	33405	0	0	0	154770	0	0	0	0
953	Myosin light polypeptide 6	MYL6	MYL6_HUMAN	17 kDa	Homo sapiens	3646600	7618100	8157000	13200000	6896300	2959800	10600000	4792700	6641900	9778700	4021200	3823600	8171600	9756000	7043800	9965100	10300000	3488200	4506400	6300400	4769100	3506300	6960000	1949800	10300000	4807500	9034600
954	Myosin phosphatase Rho-interacting protein	MPRIP	MPRIP_HUMAN	117 kDa	Homo sapiens	220100	0	0	0	0	0	0	0	108880	0	0	0	0	0	0	0	0	0	0	0	228080	46134	0	0	0	0	0
955	Myosin regulatory light chain 12A	MYL12A	ML12A_HUMAN	20 kDa	Homo sapiens	3894900	5815000	4451800	8480100	2296700	7951500	3984900	9425300	1602800	3045600	5636300	0	9333600	5883500	9162000	9486000	9478800	2361400	2981100	5697800	7435400	0	1891300	6386300	0	0	5735100
956	Myosin regulatory light polypeptide 9	MYL9	MYL9_HUMAN	20 kDa	Homo sapiens	2234100	1974300	2451900	618530	732980	1231200	2277300	2318600	630360	1124400	0	0	0	0	824550	621500	2038600	1708800	1057500	675510	814000	1632900	1514500	823650	0	0	0
957	Myosin-10	MYH10	MYH10_HUMAN	229 kDa	Homo sapiens	331600	336470	353990	375840	370840	404590	364270	390250	453220	391990	345870	442700	560280	215860	298810	321450	395960	271590	425120	293360	333250	297560	456190	428790	163470	424300	409080
958	Myosin-9	MYH9	MYH9_HUMAN	227 kDa	Homo sapiens	2316500	1777100	2126800	2126200	2184300	2251100	2101500	1935800	2442100	2310600	1864300	1990300	2304400	2056000	2371800	2234600	2192300	2164800	2233000	2682700	2073200	2252400	2091400	2075500	2113700	1907700	1941500
959	Myotrophin	MTPN	MTPN_HUMAN	13 kDa	Homo sapiens	1385600	1155700	2295800	1872900	2002200	1416000	2335100	2427500	2401700	1645300	4134100	1544000	969060	2140800	1224500	1942400	0	1123000	1109500	430200	1455400	1922400	1852800	1017400	0	1380300	785290
960	Myristoylated alanine-rich C-kinase substrate	MARCKS	MARCS_HUMAN	32 kDa	Homo sapiens	1682100	1578200	1432600	3893200	1676400	1251700	2005500	2170800	1304100	5406700	2023400	1872500	2856000	1102100	2358000	1994700	1496400	2815800	1924800	1356800	2910200	1579600	3160400	1759300	2708200	2058000	1784100
961	N(G),N(G)-dimethylarginine dimethylaminohydrolase 2	DDAH2	DDAH2_HUMAN	30 kDa	Homo sapiens	264390	0	0	0	0	0	0	0	323570	188520	0	286380	0	104040	0	0	0	123560	0	172070	0	0	0	143730	0	0	0
962	N-acetyl-D-glucosamine kinase	NAGK	NAGK_HUMAN	37 kDa	Homo sapiens	534710	560510	548370	419500	414950	484350	669920	558380	544630	433530	558670	569500	484800	453430	879080	623030	876970	571000	216130	351690	539900	653850	469770	576270	511900	647060	148250
963	N-acetylglucosamine-6-sulfatase	GNS	GNS_HUMAN	62 kDa	Homo sapiens	628800	0	620580	614360	606470	734560	1140400	632400	696470	634210	808740	901330	619260	690050	501850	634380	500610	794840	682870	625710	627230	779270	0	569210	0	464070	0
964	N-acetyltransferase 10	NAT10	NAT10_HUMAN	116 kDa	Homo sapiens	0	0	0	0	0	0	0	0	0	0	0	0	11677	0	0	0	0	0	0	0	0	0	26136	0	0	0	0
965	N-alpha-acetyltransferase 15, NatA auxiliary subunit	NAA15	NAA15_HUMAN	101 kDa	Homo sapiens	0	0	0	0	0	0	0	0	260300	0	0	0	267870	0	0	0	0	0	292680	0	0	0	137650	136450	0	0	0
966	N-alpha-acetyltransferase 25, NatB auxiliary subunit	NAA25	NAA25_HUMAN	112 kDa	Homo sapiens	0	0	0	45802	0	0	0	0	0	0	0	0	0	0	0	0	0	0	0	0	0	0	37180	0	0	0	0
967	N-sulphoglucosamine sulphohydrolase	SGSH	SPHM_HUMAN	57 kDa	Homo sapiens	0	0	0	0	0	0	105500	0	0	0	0	0	0	0	0	0	0	257360	0	0	0	0	0	0	0	0	0
968	N-terminal Xaa-Pro-Lys N-methyltransferase 1	NTMT1	NTM1A_HUMAN	25 kDa	Homo sapiens	103130	0	0	0	0	0	290330	0	0	0	0	0	0	0	0	0	0	0	0	0	0	0	0	0	0	0	0
969	NAD(P)H dehydrogenase [quinone] 1	NQO1	NQO1_HUMAN	31 kDa	Homo sapiens	0	400850	278360	0	186440	0	565570	240730	0	342780	0	549490	288110	0	324370	0	220760	0	278710	0	0	347620	271140	0	0	0	0
970	NAD(P)H-hydrate epimerase	APOA1BP	NNRE_HUMAN	32 kDa	Homo sapiens	0	0	0	718560	417950	331790	0	396730	0	0	0	0	317840	0	0	0	0	0	480160	0	0	0	0	0	0	0	0
971	NADH dehydrogenase [ubiquinone] 1 alpha subcomplex subunit 13	NDUFA13	NDUAD_HUMAN	17 kDa	Homo sapiens	0	0	251260	0	0	0	0	171400	0	0	0	0	0	0	231350	0	0	0	0	0	0	0	0	0	0	207620	0
972	NADH dehydrogenase [ubiquinone] 1 alpha subcomplex subunit 9, mitochondrial	NDUFA9	NDUA9_HUMAN	43 kDa	Homo sapiens	76641	0	0	0	143510	90020	0	115280	0	177740	0	0	0	0	133220	0	0	0	109380	141920	0	0	107610	0	0	0	0
973	NADH dehydrogenase [ubiquinone] 1 beta subcomplex subunit 4	NDUFB4	NDUB4_HUMAN	15 kDa	Homo sapiens	0	0	0	0	0	0	0	0	0	0	0	0	103690	0	0	0	0	0	0	0	0	0	0	0	0	0	0
974	NADH dehydrogenase [ubiquinone] flavoprotein 1, mitochondrial	NDUFV1	NDUV1_HUMAN	51 kDa	Homo sapiens	88601	0	0	0	0	0	0	0	0	0	0	0	0	0	0	0	0	0	203230	0	0	0	0	0	0	0	0
975	NADH dehydrogenase [ubiquinone] flavoprotein 2, mitochondrial	NDUFV2	NDUV2_HUMAN	27 kDa	Homo sapiens	0	0	244770	0	0	0	251610	274720	211330	234580	207800	0	222080	0	0	0	0	273530	230180	0	0	322310	0	0	208890	0	0
976	NADH dehydrogenase [ubiquinone] iron-sulfur protein 3, mitochondrial	NDUFS3	NDUS3_HUMAN	30 kDa	Homo sapiens	0	0	86613	63802	0	0	76783	0	0	70092	0	0	113730	0	0	74764	0	0	117110	0	0	0	0	0	326640	106610	0
977	NADH-cytochrome b5 reductase 1	CYB5R1	NB5R1_HUMAN	34 kDa	Homo sapiens	0	0	0	0	47756	0	47130	50434	0	0	0	0	0	0	0	51572	0	0	66299	0	0	0	0	0	0	0	0
978	NADH-cytochrome b5 reductase 3	CYB5R3	NB5R3_HUMAN	34 kDa	Homo sapiens	1461500	723710	1525400	1617900	1517200	1195000	1457900	1210000	1843800	1630800	978550	917630	1686200	2891000	1640300	1623200	1078700	1208400	1847600	2778100	1699600	899990	903550	1061400	3148700	1125300	1031500
979	NADH-ubiquinone oxidoreductase 75 kDa subunit, mitochondrial	NDUFS1	NDUS1_HUMAN	79 kDa	Homo sapiens	0	0	0	0	0	0	0	0	0	0	0	0	0	0	0	0	282020	0	0	0	0	0	186820	0	0	306780	0
980	NADP-dependent malic enzyme	ME1	MAOX_HUMAN	64 kDa	Homo sapiens	0	0	0	0	0	0	0	0	0	114280	0	0	0	0	0	0	0	0	136100	0	0	0	0	0	0	52317	0
981	NADPH--cytochrome P450 reductase	POR	NCPR_HUMAN	77 kDa	Homo sapiens	254160	0	0	0	0	0	0	0	0	0	0	0	32454	0	0	63995	0	0	0	0	0	0	0	165860	0	0	0
982	NADPH:adrenodoxin oxidoreductase, mitochondrial	FDXR	ADRO_HUMAN	54 kDa	Homo sapiens	0	0	0	0	287270	0	0	0	603630	0	0	0	0	0	0	389790	0	0	0	0	0	0	0	0	0	0	0
983	NEDD8	NEDD8	NEDD8_HUMAN	9 kDa	Homo sapiens	2320200	0	620260	2174700	2353100	985520	0	2311800	1335100	0	2269600	1150100	1694800	533270	2272500	0	2043000	2952400	1394600	1108900	427860	629440	1363500	609960	0	2157800	913120
984	NEDD8-activating enzyme E1 catalytic subunit	UBA3	UBA3_HUMAN	52 kDa	Homo sapiens	0	0	553780	505330	547680	559700	504680	614830	482590	588160	0	97000	472680	0	402910	541900	467720	792840	600970	238520	532790	453750	452370	0	0	394130	0
985	NEDD8-activating enzyme E1 regulatory subunit	NAE1	ULA1_HUMAN	60 kDa	Homo sapiens	0	0	0	303870	310300	0	0	258570	0	359380	0	0	216170	0	254300	264930	319810	0	237710	0	0	239470	239800	0	254930	232020	0
986	NHP2-like protein 1	NHP2L1	NH2L1_HUMAN	14 kDa	Homo sapiens	774840	594420	46277	720210	449700	616430	300190	315870	330740	847330	480690	802520	792310	508560	917280	102280	0	845980	859010	669050	480650	867950	436240	482500	0	0	0
987	NSFL1 cofactor p47	NSFL1C	NSF1C_HUMAN	41 kDa	Homo sapiens	0	430140	223540	151000	331570	294160	222980	200300	130140	194310	134310	253720	237940	0	376740	560590	355000	317160	161970	104410	250240	303400	180860	469660	0	409170	0
988	Nardilysin	NRD1	NRDC_HUMAN	132 kDa	Homo sapiens	0	0	0	0	0	0	0	0	85230	0	57809	0	0	0	0	0	0	0	0	0	0	0	0	0	0	0	0
989	Nascent polypeptide-associated complex subunit alpha, muscle-specific form	NACA	NACAM_HUMAN	205 kDa	Homo sapiens	1922100	3238200	3708100	3358800	3732900	4424300	1770000	3726900	3771300	3768100	3391400	1413100	3448200	1358900	3791100	2774600	3186500	1269900	4012600	1707100	4152000	4797900	4242300	1021200	0	2827200	2711300
990	Nck-associated protein 1	NCKAP1	NCKP1_HUMAN	129 kDa	Homo sapiens	0	0	213280	0	218270	77536	0	211860	290490	0	0	0	0	0	243730	228750	0	0	199870	58137	0	0	300870	0	0	0	0
991	Nesprin-1	SYNE1	SYNE1_HUMAN	1011 kDa	Homo sapiens	0	0	0	0	0	0	134720	239900	0	678940	0	0	161920	0	153570	267050	0	0	221930	0	0	0	157800	0	0	0	0
992	Nestin	NES	NEST_HUMAN	177 kDa	Homo sapiens	396040	295900	439280	337980	438760	356490	427240	526360	355710	441410	180600	247650	403760	245080	527580	506800	360940	386060	436840	219360	327730	338090	603120	270530	332930	559610	237610
993	Neuroblast differentiation-associated protein AHNAK	AHNAK	AHNK_HUMAN	629 kDa	Homo sapiens	1236700	985260	1201200	1381100	1099800	1320100	1313800	1374800	1241800	1301000	1087500	1281400	1259200	1065400	1278100	1369900	1212000	1108700	1192300	1010800	1197200	1390700	1312300	1213100	1184900	1105800	948430
994	Neurochondrin	NCDN	NCDN_HUMAN	79 kDa	Homo sapiens	0	0	0	0	0	0	0	0	0	0	0	0	0	0	0	0	0	0	0	0	0	0	116680	0	0	0	0
995	Neurofilament medium polypeptide	NEFM	NFM_HUMAN	102 kDa	Homo sapiens	0	276190	108460	149530	140430	142190	343160	223920	172140	475140	0	137270	312600	803740	340840	245510	174010	0	214870	0	418470	235310	557870	257900	0	388710	0
996	Neurolysin, mitochondrial	NLN	NEUL_HUMAN	81 kDa	Homo sapiens	0	0	0	0	240150	0	0	0	165750	0	0	0	0	0	0	0	0	0	0	0	0	0	0	0	0	0	0
997	Neuroplastin	NPTN	NPTN_HUMAN	44 kDa	Homo sapiens	389720	0	519700	518590	0	158240	269640	568870	287350	448920	0	0	305010	0	362380	755310	462300	0	719060	46648	0	136780	0	0	0	0	0
998	Neutral alpha-glucosidase AB	GANAB	GANAB_HUMAN	107 kDa	Homo sapiens	941580	1118100	1425100	1077000	1543100	726620	1126200	1302800	1213200	1119600	836120	962920	1762500	1098200	1050300	1512500	1474000	1030400	1108200	964250	958610	1114800	1404700	1162300	857050	1103200	942040
999	Neutral amino acid transporter B(0)	SLC1A5	AAAT_HUMAN	57 kDa	Homo sapiens	0	604620	1044000	1302900	1314600	442160	1315500	1081700	1048200	1126200	363840	834660	1056000	760680	1008000	1308800	1216600	1139900	1178800	422470	537370	1366700	1376700	631870	552300	923670	602010
1000	Neutral cholesterol ester hydrolase 1	NCEH1	NCEH1_HUMAN	46 kDa	Homo sapiens	0	0	0	0	0	0	0	0	0	250790	0	0	160220	0	0	288990	286970	46039	0	0	0	145250	0	0	0	105040	0
1001	Nexilin	NEXN	NEXN_HUMAN	81 kDa	Homo sapiens	0	0	142700	191110	125040	174990	148130	85017	0	139540	0	0	136080	0	45642	113410	0	109040	123980	0	37150	152680	211210	0	29736	0	0
1002	Niban-like protein 1	FAM129B	NIBL1_HUMAN	84 kDa	Homo sapiens	628640	507140	493880	609660	604280	575440	534140	760780	679060	517930	0	748290	484970	0	503840	593560	587680	372310	896630	101010	421680	477560	509470	415780	239970	755940	0
1003	Nicalin	NCLN	NCLN_HUMAN	63 kDa	Homo sapiens	372180	0	199790	267090	244590	491200	240130	204380	0	478840	0	204930	186710	86003	0	0	219430	220920	467600	109450	238450	390750	445840	102530	0	0	0
1004	Nicastrin	NCSTN	NICA_HUMAN	78 kDa	Homo sapiens	0	0	202000	123290	118390	0	81346	101950	0	60874	0	0	88842	0	0	96277	0	0	84933	0	0	0	87933	0	0	91904	0
1005	Nicotinamide N-methyltransferase	NNMT	NNMT_HUMAN	30 kDa	Homo sapiens	643680	279130	609230	651480	408100	652610	1027700	551350	423730	497670	894200	810480	526260	419370	511060	417850	1144200	736450	801080	498760	597270	712390	775050	507730	777970	508780	481990
1006	Nicotinamide phosphoribosyltransferase	NAMPT	NAMPT_HUMAN	56 kDa	Homo sapiens	0	0	0	0	0	67436	223480	0	0	0	0	0	158130	0	0	0	0	0	293350	0	0	0	491070	0	0	0	0
1007	Nicotinate-nucleotide pyrophosphorylase [carboxylating]	QPRT	NADC_HUMAN	31 kDa	Homo sapiens	0	0	0	161270	0	0	186250	0	0	0	0	0	0	0	0	0	152750	0	138880	0	0	291200	73792	0	0	0	0
1008	Niemann-Pick C1 protein	NPC1	NPC1_HUMAN	142 kDa	Homo sapiens	0	0	0	0	0	0	0	363830	0	0	0	0	0	0	0	0	0	0	0	0	0	0	0	0	497110	0	0
1009	Nodal modulator 2	NOMO2	NOMO2_HUMAN	139 kDa	Homo sapiens	169320	252240	313060	373930	198660	138200	234010	97851	495680	465650	0	131420	235690	354810	220190	258300	315730	210620	217580	0	151500	125820	255080	272410	170800	292420	203690
1010	Non-POU domain-containing octamer-binding protein	NONO	NONO_HUMAN	54 kDa	Homo sapiens	395190	348180	0	456440	253000	335570	393920	0	242560	0	289510	368260	0	283050	166290	0	333440	341680	271430	192370	422080	242660	468400	185250	0	0	284890
1011	Non-histone chromosomal protein HMG-14	HMGN1	HMGN1_HUMAN	11 kDa	Homo sapiens	0	0	129350	0	0	0	0	350530	0	0	0	0	115480	0	0	0	0	0	0	0	0	0	0	0	0	0	171750
1012	Non-histone chromosomal protein HMG-17	HMGN2	HMGN2_HUMAN	9 kDa	Homo sapiens	235490	123160	116930	495930	439940	420140	1149100	313930	95364	266070	208530	302180	0	211850	98365	371790	108510	239490	224980	317910	431510	698350	119650	387210	0	809680	0
1013	Non-specific lipid-transfer protein	SCP2	NLTP_HUMAN	59 kDa	Homo sapiens	432390	253340	180380	469320	210040	306090	1117300	1106400	451030	0	368630	0	987120	311360	170290	205720	0	243540	0	0	0	186440	366900	369810	647980	160770	265450
1014	Nuclear autoantigenic sperm protein	NASP	NASP_HUMAN	85 kDa	Homo sapiens	0	0	0	0	57353	0	83162	0	0	0	0	0	0	0	0	0	0	0	0	0	0	0	0	0	0	0	0
1015	Nuclear migration protein nudC	NUDC	NUDC_HUMAN	38 kDa	Homo sapiens	365630	0	0	0	0	431290	656210	213870	378090	0	0	260150	270120	160080	131750	233840	0	0	122880	0	0	334190	189470	228450	167150	572240	95849
1016	Nuclear mitotic apparatus protein 1	NUMA1	NUMA1_HUMAN	238 kDa	Homo sapiens	0	0	0	0	114210	98667	207630	0	0	0	0	57841	0	0	0	0	0	0	0	66795	0	64680	180990	55706	0	0	0
1017	Nuclear pore complex protein Nup107	NUP107	NU107_HUMAN	106 kDa	Homo sapiens	0	0	0	0	0	0	0	0	0	0	0	0	0	0	7683.3	0	0	0	0	0	0	0	0	0	0	0	0
1018	Nuclear pore complex protein Nup155	NUP155	NU155_HUMAN	155 kDa	Homo sapiens	0	0	0	0	0	69026	0	0	0	0	0	0	0	0	0	0	0	0	0	0	0	0	0	0	0	0	0
1019	Nuclear pore complex protein Nup205	NUP205	NU205_HUMAN	228 kDa	Homo sapiens	0	0	0	0	0	0	206300	0	0	0	0	0	0	0	51778	0	0	0	0	0	0	0	0	0	0	0	0
1020	Nuclear pore complex protein Nup93	NUP93	NUP93_HUMAN	93 kDa	Homo sapiens	0	0	0	100100	392100	0	240700	0	0	0	0	0	0	0	0	0	275200	0	262060	0	126800	330420	0	266070	0	0	0
1021	Nuclear pore glycoprotein p62	NUP62	NUP62_HUMAN	53 kDa	Homo sapiens	0	0	0	228870	0	0	0	0	140330	0	0	0	194710	0	0	0	220400	0	0	0	0	0	0	0	0	0	0
1022	Nuclear protein localization protein 4 homolog	NPLOC4	NPL4_HUMAN	68 kDa	Homo sapiens	843430	0	729940	852920	728670	0	759970	700880	819680	918810	0	0	1247100	0	682280	967840	293420	0	1043500	0	617170	263150	1375600	0	548190	338420	0
1023	Nuclear receptor-binding protein	NRBP1	NRBP_HUMAN	60 kDa	Homo sapiens	396760	0	380300	925900	786690	337300	294020	576980	498650	699650	269980	472750	297530	214910	678830	725900	415640	0	487840	0	222280	434650	527300	0	169800	441230	0
1024	Nuclear transport factor 2	NUTF2	NTF2_HUMAN	14 kDa	Homo sapiens	0	588780	555030	0	0	0	0	0	1217400	0	912560	0	0	1188200	0	490360	0	0	503000	0	1137500	0	0	0	0	0	0
1025	Nuclear ubiquitous casein and cyclin-dependent kinase substrate 1	NUCKS1	NUCKS_HUMAN	27 kDa	Homo sapiens	0	0	0	0	0	334860	0	0	0	0	0	176480	0	0	0	0	0	0	0	0	78782	133430	0	0	0	0	0
1026	Nuclease-sensitive element-binding protein 1	YBX1	YBOX1_HUMAN	36 kDa	Homo sapiens	2015700	947980	1751700	937030	945460	1590500	2602200	1656600	1758500	1695300	1098800	2564600	2676000	2417900	3026000	1732800	1273000	1711200	4159400	1232400	1098700	1669900	1157900	1767000	2751200	2058400	1115900
1027	Nucleobindin-1	NUCB1	NUCB1_HUMAN	54 kDa	Homo sapiens	298950	408450	351800	570970	390830	389520	403310	480570	394130	384840	275090	274820	388460	356040	342720	464390	373740	324890	231280	247240	178810	189210	285450	272480	353260	278600	145970
1028	Nucleobindin-2	NUCB2	NUCB2_HUMAN	50 kDa	Homo sapiens	248130	268940	0	0	548270	0	264730	55443	0	0	403420	208680	0	156530	246770	331460	0	256000	0	0	95085	227570	166660	0	212580	188140	0
1029	Nucleolar GTP-binding protein 1	GTPBP4	NOG1_HUMAN	74 kDa	Homo sapiens	0	0	0	0	0	0	0	0	0	0	0	0	0	0	0	0	0	0	0.52049	0	0	0	0	0	0	0	0
1030	Nucleolar RNA helicase 2	DDX21	DDX21_HUMAN	87 kDa	Homo sapiens	0	0	277310	468820	322900	185710	396540	179590	325510	256510	0	0	376460	260480	223770	279190	305400	162990	286810	237350	0	330920	190000	0	258990	361820	0
1031	Nucleolar and coiled-body phosphoprotein 1	NOLC1	NOLC1_HUMAN	74 kDa	Homo sapiens	0	0	0	0	0	0	31052	0	0	0	0	0	0	0	0	0	16334	0	0	0	0	0	0	0	0	0	0
1032	Nucleolar protein 56	NOP56	NOP56_HUMAN	66 kDa	Homo sapiens	256810	80146	268140	191250	233990	134010	170500	355660	295020	99565	134690	190010	198130	114500	0	0	297630	211560	657550	214530	188550	174190	371650	97355	0	267900	94617
1033	Nucleolar protein 58	NOP58	NOP58_HUMAN	60 kDa	Homo sapiens	0	0	210410	390740	270460	319990	76896	410050	141570	0	0	155960	257440	50080	0	0	161860	250970	0	217980	271920	0	209860	270550	69127	0	0
1034	Nucleolin	NCL	NUCL_HUMAN	77 kDa	Homo sapiens	879930	799920	1764800	1749600	1962600	962980	1321800	1367900	1257800	1080500	1482600	1016200	1334900	907030	1188700	1463800	1336200	1143600	1413500	943570	1152800	1092400	1519200	1324700	1069700	1029400	1142800
1035	Nucleophosmin	NPM1	NPM_HUMAN	33 kDa	Homo sapiens	2253400	1813800	1159200	1043700	1194300	3390000	1893200	1319300	1324100	1455900	1691000	1703500	2168000	1112500	3025000	1209600	1068200	881870	2687300	1377300	1625500	1430000	1306700	2641800	2149900	969190	1615800
1036	Nucleoporin Nup43	NUP43	NUP43_HUMAN	42 kDa	Homo sapiens	0	0	0	0	0	0	0	0	0	0	0	0	0	0	0	98274	0	0	0	0	0	0	135060	0	0	0	0
1037	Nucleoprotein TPR	TPR	TPR_HUMAN	267 kDa	Homo sapiens	67404	0	204470	409720	332290	0	291640	0	194640	0	0	0	0	93700	0	283750	151640	0	146810	0	49224	512170	190270	0	0	367970	0
1038	Nucleoredoxin	NXN	NXN_HUMAN	48 kDa	Homo sapiens	536810	306420	0	386740	0	199760	449540	0	418270	329870	205790	0	0	280350	0	270790	383740	322240	554640	297870	437590	395040	342650	0	0	0	0
1039	Nucleoside diphosphate kinase A	NME1	NDKA_HUMAN	17 kDa	Homo sapiens	727130	569130	0	1934700	2748200	1818300	3074100	2082500	0	2726400	1057400	0	1318100	1888100	0	888870	0	1399100	2534000	1097500	1559500	2207400	2668800	1080800	0	1805700	478360
1040	Nucleoside diphosphate kinase B	NME2	NDKB_HUMAN	17 kDa	Homo sapiens	4285600	0	0	1778300	3095700	4031900	4475700	850200	0	1803400	2988800	4671100	3680500	3276300	1791400	0	0	0	1691500	0	0	0	0	3403200	0	823210	0
1041	Nucleosome assembly protein 1-like 1	NAP1L1	NP1L1_HUMAN	45 kDa	Homo sapiens	1726700	2567600	2588000	1528500	2320400	1311400	1913100	2235700	2329000	1371300	2202800	2370800	2822600	701400	3815900	1378900	1922200	1936000	2018700	1230900	3223600	1897500	4255700	1356900	0	1418200	1057100
1042	Nucleosome assembly protein 1-like 4	NAP1L4	NP1L4_HUMAN	43 kDa	Homo sapiens	0	0	496490	505370	301120	237060	218300	368910	254400	269140	0	0	397820	0	349540	295540	273470	386600	347600	348090	0	0	204730	0	53262	380650	107950
1043	Nucleotide exchange factor SIL1	SIL1	SIL1_HUMAN	52 kDa	Homo sapiens	0	0	131530	0	0	0	0	0	0	0	0	0	0	0	0	0	0	0	0	0	0	0	0	0	0	0	0
1044	OCIA domain-containing protein 2	OCIAD2	OCAD2_HUMAN	17 kDa	Homo sapiens	0	0	0	0	0	0	0	0	0	0	0	0	0	0	0	74808	0	0	0	0	0	0	0	0	0	0	0
1045	Obg-like ATPase 1	OLA1	OLA1_HUMAN	45 kDa	Homo sapiens	980170	657370	599390	652340	666420	418230	526540	753990	722940	869350	0	484060	542960	0	633060	499530	998380	0	686930	596140	0	611620	681780	0	161130	0	0
1046	Oligoribonuclease, mitochondrial	REXO2	ORN_HUMAN	27 kDa	Homo sapiens	0	462230	106860	0	110430	213440	0	0	275260	0	393420	496770	309410	445900	207000	140580	282630	537480	0	443630	0	0	0	0	205770	0	290530
1047	Omega-amidase NIT2	NIT2	NIT2_HUMAN	31 kDa	Homo sapiens	0	0	421100	0	340650	0	402490	0	195130	0	0	0	462790	0	1464000	0	469110	0	0	0	324180	0	497480	0	275520	329630	0
1048	Ornithine aminotransferase, mitochondrial	OAT	OAT_HUMAN	49 kDa	Homo sapiens	759060	797200	719750	628970	838580	788640	832730	525980	725840	489200	422090	1140200	626710	469500	523270	499470	542850	527440	773530	557280	862840	504630	566480	467680	571310	543280	542410
1049	Osteoclast-stimulating factor 1	OSTF1	OSTF1_HUMAN	24 kDa	Homo sapiens	395450	0	0	88329	0	0	452200	90411	0	372420	0	0	177310	0	171310	0	0	0	392830	379980	0	0	0	0	0	0	0
1050	Overexpressed in colon carcinoma 1 protein	OCC1	OCC1_HUMAN	6 kDa	Homo sapiens	0	0	0	0	0	0	320520	350390	309010	556310	0	0	0	0	0	116540	0	0	642000	0	0	0	676250	0	0	0	0
1051	Oxygen-dependent coproporphyrinogen-III oxidase, mitochondrial	CPOX	HEM6_HUMAN	50 kDa	Homo sapiens	0	0	0	0	0	0	0	0	0	0	0	0	0	0	0	0	0	0	26026	0	0	0	0	0	0	0	0
1052	Oxysterol-binding protein-related protein 8	OSBPL8	OSBL8_HUMAN	101 kDa	Homo sapiens	0	0	0	322370	0	0	0	163530	169760	301030	0	0	144420	0	189970	159610	161600	0	221180	0	0	94819	165110	0	0	172260	0
1053	PDZ and LIM domain protein 1	PDLIM1	PDLI1_HUMAN	36 kDa	Homo sapiens	431130	301440	423220	773000	861930	509500	909070	652850	826590	756390	280640	818510	507420	299360	679350	571310	587470	299440	822240	645810	479720	486160	761580	638430	0	869910	173640
1054	PDZ and LIM domain protein 2	PDLIM2	PDLI2_HUMAN	37 kDa	Homo sapiens	0	0	390900	880460	0	0	433190	950070	1133300	0	302090	426990	904960	681910	540680	763120	1057600	0	358210	452990	883480	0	1039400	0	0	216600	216580
1055	PDZ and LIM domain protein 4	PDLIM4	PDLI4_HUMAN	35 kDa	Homo sapiens	0	627590	522490	413430	455830	690360	628720	615990	523820	595180	279040	299370	491320	403860	415090	436110	364390	401000	333840	285850	393170	0	427080	909430	66139	399000	719740
1056	PDZ and LIM domain protein 5	PDLIM5	PDLI5_HUMAN	64 kDa	Homo sapiens	279860	124960	279500	344810	265490	212950	339770	257400	285130	305540	278080	179120	229750	264380	240220	390210	354510	249620	287650	211030	254900	221580	249490	338560	345580	263710	0
1057	PDZ and LIM domain protein 7	PDLIM7	PDLI7_HUMAN	50 kDa	Homo sapiens	769120	519630	912730	764590	954500	456130	1155600	881080	932370	830700	627430	985300	1043900	509940	1253800	1516100	1016700	564720	1207400	287780	702540	1134900	1743500	672730	658300	576540	252080
1058	POTE ankyrin domain family member J	POTEJ	POTEJ_HUMAN	117 kDa	Homo sapiens	0	0	0	0	0	0	0	0	0	0	0	0	0	0	0	0	0	0	0	0	0	0	0	0	0	0	96283
1059	PRA1 family protein 2	PRAF2	PRAF2_HUMAN	19 kDa	Homo sapiens	0	0	0	0	1079300	0	1177300	0	0	0	0	0	0	0	0	0	0	0	0	0	0	0	0	0	0	0	0
1060	PRA1 family protein 3	ARL6IP5	PRAF3_HUMAN	22 kDa	Homo sapiens	639860	327420	772950	868120	0	0	1049700	398820	0	0	0	574030	382530	201690	0	0	0	0	0	0	0	0	0	0	0	288900	398030
1061	PRKC apoptosis WT1 regulator protein	PAWR	PAWR_HUMAN	37 kDa	Homo sapiens	0	0	0	0	524670	87542	0	0	0	0	0	0	0	0	0	0	0	0	375240	0	256080	456110	386670	262650	0	0	0
1062	Palladin	PALLD	PALLD_HUMAN	151 kDa	Homo sapiens	599820	451370	601220	480160	511230	479060	753480	482880	350840	753090	962620	714050	572880	1219500	434100	545450	499040	743380	638820	436340	835760	746160	540470	553950	383830	395050	476730
1063	Paraspeckle component 1	PSPC1	PSPC1_HUMAN	59 kDa	Homo sapiens	0	0	183350	0	0	0	181120	199770	327160	0	0	0	158160	0	0	56337	119230	0	383650	0	126990	403110	0	0	131330	243520	0
1064	Parathymosin	PTMS	PTMS_HUMAN	12 kDa	Homo sapiens	1861700	893930	1339200	521500	2241200	964560	3184000	1151000	1569600	850480	257840	658120	3437200	605660	2011200	3665500	3863500	912740	981290	535000	690260	854480	1058800	2231800	1530500	2359000	1113800
1065	Partner of Y14 and mago	WIBG	WIBG_HUMAN	23 kDa	Homo sapiens	0	0	0	0	0	0	0	0	168170	0	0	0	0	0	0	0	0	0	0	0	0	0	0	0	0	0	0
1066	Paxillin	PXN	PAXI_HUMAN	65 kDa	Homo sapiens	0	0	0	386010	0	0	450100	0	507030	0	0	156790	475590	0	255780	443850	342580	109060	349530	0	123680	118080	456140	0	506110	0	0
1067	Peptidyl-prolyl cis-trans isomerase A	PPIA	PPIA_HUMAN	18 kDa	Homo sapiens	5265300	5501700	5111100	8616800	11400000	10500000	10800000	8557600	7794800	17800000	7296100	4842100	10900000	8488500	5408300	3997900	3627900	5831600	5311500	6470500	6904000	5536300	14100000	7546000	4061900	9570100	5146800
1068	Peptidyl-prolyl cis-trans isomerase B	PPIB	PPIB_HUMAN	24 kDa	Homo sapiens	4017200	3243600	7580300	4256100	5226600	3705500	5845200	1909100	2106000	2950900	1547500	2051400	4201000	2901700	4820900	3067700	5008100	3285100	2140900	2205700	2192800	5057900	5294400	3291700	1967800	3304800	2950800
1069	Peptidyl-prolyl cis-trans isomerase C	PPIC	PPIC_HUMAN	23 kDa	Homo sapiens	0	0	581730	0	0	0	0	0	0	0	0	0	0	0	0	0	0	0	0	0	0	0	0	0	0	0	0
1070	Peptidyl-prolyl cis-trans isomerase F, mitochondrial	PPIF	PPIF_HUMAN	22 kDa	Homo sapiens	0	0	0	0	0	0	0	0	0	0	0	0	0	0	0	302960	0	0	0	0	0	0	295300	0	0	0	0
1071	Peptidyl-prolyl cis-trans isomerase FKBP10	FKBP10	FKB10_HUMAN	64 kDa	Homo sapiens	946290	883950	944100	604920	829970	538790	679500	1070600	554410	694990	495830	783340	554690	1013800	1011700	898640	1002700	392150	1558400	458990	766500	738630	576790	1135600	446080	873920	1401800
1072	Peptidyl-prolyl cis-trans isomerase FKBP11	FKBP11	FKB11_HUMAN	22 kDa	Homo sapiens	0	220580	0	0	0	0	0	276130	0	0	0	0	0	0	0	0	389210	0	191830	0	0	570270	0	0	0	0	0
1073	Peptidyl-prolyl cis-trans isomerase FKBP1A	FKBP1A	FKB1A_HUMAN	12 kDa	Homo sapiens	1322200	1183700	0	0	0	1293600	1857000	0	0	0	872180	1577000	0	1066300	0	0	0	1274700	0	0	1441400	0	0	0	0	0	0
1074	Peptidyl-prolyl cis-trans isomerase FKBP3	FKBP3	FKBP3_HUMAN	25 kDa	Homo sapiens	332950	149740	0	412440	513070	0	600270	343470	209900	490370	0	406890	395870	0	333800	407700	415120	356580	225950	0	324130	0	310750	564340	0	268740	0
1075	Peptidyl-prolyl cis-trans isomerase FKBP4	FKBP4	FKBP4_HUMAN	52 kDa	Homo sapiens	0	0	284720	252340	296810	0	0	0	0	172880	0	0	241010	0	0	264970	0	263820	0	163540	0	0	0	105680	0	0	0
1076	Peptidyl-prolyl cis-trans isomerase FKBP9	FKBP9	FKBP9_HUMAN	63 kDa	Homo sapiens	664690	913420	661310	395640	795680	479170	1079900	1337600	848190	1136200	761960	961590	679910	756000	794660	822480	648390	723030	746970	765580	972020	844740	1079000	819910	832570	710840	575240
1077	Peptidyl-tRNA hydrolase 2, mitochondrial	PTRH2	PTH2_HUMAN	19 kDa	Homo sapiens	0	0	0	0	0	0	272500	324340	155970	0	0	0	101170	0	0	0	0	0	0	0	0	0	0	0	0	0	0
1078	Perilipin-2	PLIN2	PLIN2_HUMAN	48 kDa	Homo sapiens	0	0	0	0	0	0	0	133410	0	0	0	0	0	0	0	0	0	0	0	0	0	0	0	0	0	0	0
1079	Perilipin-3	PLIN3	PLIN3_HUMAN	47 kDa	Homo sapiens	2394000	2005900	2454200	1702700	2157800	1722300	3302200	2298400	2254200	1841400	1666300	2118100	2424900	1102800	2534900	1936200	1633500	1745200	2745500	1953200	1976400	2118800	1976000	1029300	1084700	1532700	1049400
1080	Periostin	POSTN	POSTN_HUMAN	93 kDa	Homo sapiens	0	0	0	0	156200	0	448120	498700	341040	0	0	0	217400	0	0	392680	461540	0	288840	0	0	0	486870	236990	152910	0	0
1081	Peroxidasin homolog	PXDN	PXDN_HUMAN	165 kDa	Homo sapiens	0	0	0	0	0	0	0	0	0	0	0	0	0	0	0	130980	207430	0	92459	0	0	0	0	0	0	0	0
1082	Peroxiredoxin-1	PRDX1	PRDX1_HUMAN	22 kDa	Homo sapiens	2033600	2194500	1682900	3055500	2929000	3109300	2082900	2591100	2649900	3114800	3795900	3411000	4626400	6083000	5053800	3521200	7974600	2661800	2938200	1655100	3093700	3866000	2339700	3659000	2650200	3868200	2451200
1083	Peroxiredoxin-2	PRDX2	PRDX2_HUMAN	22 kDa	Homo sapiens	787130	968100	1245900	2161000	1774100	951050	1474400	1684300	2541000	756830	1482300	815300	1328400	1415400	1641200	1381900	1760400	1233300	1252700	709910	921380	1406800	1599700	1122300	0	1467000	1185100
1084	Peroxiredoxin-4	PRDX4	PRDX4_HUMAN	31 kDa	Homo sapiens	1985900	1241300	1888300	2623600	2120100	2517900	1732800	1955800	1866500	1359200	1475200	1440800	2709800	1471400	1316700	1774700	1627500	2871800	2576200	2438300	2265200	1708700	2069400	1650700	2720500	1883100	1030200
1085	Peroxiredoxin-5, mitochondrial	PRDX5	PRDX5_HUMAN	22 kDa	Homo sapiens	2146500	1060800	2055300	1538200	1632600	1219400	1920000	1863400	2085500	1989100	889470	1272400	1983400	2949500	2056300	2045500	1809600	1057800	2016800	1201300	1982000	2563400	1972300	1718300	0	1619800	606890
1086	Peroxiredoxin-6	PRDX6	PRDX6_HUMAN	25 kDa	Homo sapiens	1422500	1262900	1083600	994990	1781200	1450100	1368900	1351900	1549900	2300200	1959400	1506900	2113400	1640000	1538200	1594300	1291500	1531400	1453600	1061400	1253000	2136200	1457400	1512000	2155700	1295500	1363800
1087	Peroxisomal acyl-coenzyme A oxidase 1	ACOX1	ACOX1_HUMAN	74 kDa	Homo sapiens	0	0	181960	371280	171120	72280	71217	195490	118150	356720	0	0	0	118360	385150	168900	177410	0	0	369780	0	0	0	0	0	287960	0
1088	Peroxisomal multifunctional enzyme type 2	HSD17B4	DHB4_HUMAN	80 kDa	Homo sapiens	536950	523620	493630	417090	441740	466770	384810	267640	316220	455980	425590	350020	223410	479710	329360	253430	378560	909110	294080	436050	566250	276860	391220	524610	324930	235870	548490
1089	Persulfide dioxygenase ETHE1, mitochondrial	ETHE1	ETHE1_HUMAN	28 kDa	Homo sapiens	0	0	251920	270890	0	131920	0	0	0	0	0	0	0	0	0	0	179570	0	0	0	0	0	0	0	0	0	0
1090	Pescadillo homolog	PES1	PESC_HUMAN	68 kDa	Homo sapiens	0	0	0	0	0	0	0	0	0	0	0	0	0	0	0	0	0	0	0	0	0	0	24581	0	0	0	0
1091	Phenylalanine--tRNA ligase alpha subunit	FARSA	SYFA_HUMAN	58 kDa	Homo sapiens	0	0	595280	195430	0	415980	562340	376580	0	0	0	429140	0	0	179530	0	0	0	0	0	0	646440	0	0	0	375680	0
1092	Phenylalanine--tRNA ligase beta subunit	FARSB	SYFB_HUMAN	66 kDa	Homo sapiens	198640	177200	265440	292460	419290	313510	252180	314750	301800	245880	176240	223430	283370	213790	317350	380600	203000	245130	356550	216320	228280	340760	270190	231540	519360	367760	125610
1093	Phosphate carrier protein, mitochondrial	SLC25A3	MPCP_HUMAN	40 kDa	Homo sapiens	493010	918260	985630	748720	1025200	293740	709460	323880	1561600	544060	483690	1291400	1009700	807490	708930	892300	727350	961570	666570	500040	0	461760	924990	1303200	892890	550850	1073100
1094	Phosphatidylethanolamine-binding protein 1	PEBP1	PEBP1_HUMAN	21 kDa	Homo sapiens	1889100	2124900	3193000	2249500	2253300	2599100	2677000	3026500	3421400	2270100	2001300	1786000	2122400	3262600	2370600	2381300	4269700	2142000	2350500	1155100	2611800	2978100	3239000	3971900	0	1955000	1175200
1095	Phosphatidylinositide phosphatase SAC1	SACM1L	SAC1_HUMAN	67 kDa	Homo sapiens	0	0	0	0	0	0	0	149590	0	0	0	0	0	0	0	0	0	0	0	0	0	0	0	0	0	0	0
1096	Phosphatidylinositol transfer protein beta isoform	PITPNB	PIPNB_HUMAN	32 kDa	Homo sapiens	988850	621370	778860	827880	801440	0	730040	0	0	0	785380	413450	0	0	0	0	0	0	840560	544380	0	0	997290	898600	0	0	0
1097	Phosphatidylinositol-binding clathrin assembly protein	PICALM	PICAL_HUMAN	71 kDa	Homo sapiens	636810	516520	234790	851010	430940	1223400	989090	609460	474070	475710	437770	842960	603340	952940	1540100	704960	458720	478790	899480	913540	474490	597160	1039300	533700	884330	326240	555680
1098	Phosphoacetylglucosamine mutase	PGM3	AGM1_HUMAN	60 kDa	Homo sapiens	486950	0	772370	707160	714710	599210	619370	803870	493140	282140	0	0	125020	0	368840	275740	416870	0	411550	103180	0	341140	219530	0	0	266090	0
1099	Phosphofurin acidic cluster sorting protein 1	PACS1	PACS1_HUMAN	105 kDa	Homo sapiens	0	0	0	0	0	0	0	0	0	0	0	0	0	0	31588	0	0	0	0	0	0	0	0	0	0	0	0
1100	Phosphoglucomutase-1	PGM1	PGM1_HUMAN	61 kDa	Homo sapiens	245280	148900	384820	460680	349720	327010	489570	548490	492770	414110	270990	357250	641820	191550	503370	576800	583360	322850	474820	301320	240690	307210	567280	326830	360780	529800	0
1101	Phosphoglycerate kinase 1	PGK1	PGK1_HUMAN	45 kDa	Homo sapiens	3224400	2902000	4352900	3472700	2872200	3398700	2469700	2938100	2078800	2488800	2659200	2620900	3684700	2762700	3681700	2962500	2156300	3775200	2225700	3319400	2600200	2319300	1947300	3562800	2800900	2161100	1274800
1102	Phosphoglycerate mutase 1	PGAM1	PGAM1_HUMAN	29 kDa	Homo sapiens	1718400	1279900	1927800	2968600	1967400	1354100	1097100	2433300	2438000	2077000	1304100	2951900	1756200	2830400	3456500	1769100	2781000	2789400	2239100	3962900	1841600	1841800	1643900	3223100	1636300	1002500	2150100
1103	Phospholipase A-2-activating protein	PLAA	PLAP_HUMAN	87 kDa	Homo sapiens	0	0	0	304770	0	0	409610	0	0	0	0	0	0	0	333560	0	681550	0	0	75139	0	0	42735	0	0	0	0
1104	Phospholipase D3	PLD3	PLD3_HUMAN	55 kDa	Homo sapiens	883750	683490	347960	721230	598050	375170	342510	699140	335350	407850	349720	832120	354090	0	414970	534620	440140	820610	433630	0	0	394030	352460	592410	791090	551090	270800
1105	Phospholipid hydroperoxide glutathione peroxidase, mitochondrial	GPX4	GPX4_HUMAN	22 kDa	Homo sapiens	0	113610	0	0	0	75382	0	0	0	0	0	0	0	0	0	0	0	0	0	0	0	0	0	0	0	0	0
1106	Phosphoribosyl pyrophosphate synthase-associated protein 1	PRPSAP1	KPRA_HUMAN	39 kDa	Homo sapiens	0	0	0	0	0	53638	0	0	0	0	0	0	0	0	0	0	0	0	0	0	0	0	0	0	0	0	0
1107	Phosphoribosylformylglycinamidine synthase	PFAS	PUR4_HUMAN	145 kDa	Homo sapiens	0	0	0	0	0	0	371340	0	0	0	0	0	160420	0	0	0	0	0	0	0	0	0	347900	0	0	266520	0
1108	Phosphoserine aminotransferase	PSAT1	SERC_HUMAN	40 kDa	Homo sapiens	1498800	1056500	1153100	1122500	1202700	834990	1077600	1222700	1360300	1305900	729050	1130900	1235600	1142900	988260	1452800	1362900	969600	1188200	875810	818540	1337300	1135800	1303000	582920	1091900	738680
1109	Phosphoserine phosphatase	PSPH	SERB_HUMAN	25 kDa	Homo sapiens	0	0	0	0	0	0	0	0	0	0	0	134650	0	0	0	0	0	145850	0	0	106580	0	0	0	0	0	0
1110	Phostensin	PPP1R18	PPR18_HUMAN	68 kDa	Homo sapiens	376610	252560	640020	257040	465550	243420	0	707290	608450	532870	308460	711900	473990	119600	659880	280070	832720	240430	604060	343520	514380	442660	661110	745870	285900	350780	0
1111	Pinin	PNN	PININ_HUMAN	82 kDa	Homo sapiens	0	0	0	0	47639	0	0	0	0	0	0	0	0	0	0	0	0	0	0	31663	0	0	0	84618	0	0	0
1112	Pituitary tumor-transforming gene 1 protein-interacting protein	PTTG1IP	PTTG_HUMAN	20 kDa	Homo sapiens	0	0	0	0	0	0	0	0	0	0	0	0	0	0	0	0	0	0	0	742420	0	0	0	0	0	0	0
1113	Plasma membrane calcium-transporting ATPase 4	ATP2B4	AT2B4_HUMAN	138 kDa	Homo sapiens	0	218700	887980	334250	394810	497300	707750	299740	257210	552670	370120	461590	382380	214580	438460	500750	532280	783620	751210	313930	650830	325730	407280	291160	219620	306580	130770
1114	Plasminogen activator inhibitor 1	SERPINE1	PAI1_HUMAN	45 kDa	Homo sapiens	0	459500	0	0	0	0	105680	90227	0	127490	0	0	160110	0	143980	0	0	451890	163220	0	0	0	301960	0	738940	343530	1017800
1115	Plasminogen activator inhibitor 1 RNA-binding protein	SERBP1	PAIRB_HUMAN	45 kDa	unknown	608530	808310	1007600	703800	638740	713680	628220	331680	199040	1181900	1113900	459150	656770	305870	464950	535170	237460	697800	482960	602340	545770	751820	410190	475890	401170	704400	615610
1116	Plastin-3	PLS3	PLST_HUMAN	71 kDa	Homo sapiens	786510	607740	811800	805000	777020	648000	894080	955840	775240	788640	738740	619890	964060	531580	1194800	984770	1174100	697390	819220	446580	618740	957990	971640	745680	731320	705610	475640
1117	Platelet-activating factor acetylhydrolase IB subunit alpha	PAFAH1B1	LIS1_HUMAN	47 kDa	Homo sapiens	380710	279440	349300	492190	458360	436940	266000	482310	451800	339960	648450	409430	422670	0	567980	219890	718560	505780	453800	208960	425100	538100	430710	465590	575090	299000	629510
1118	Platelet-activating factor acetylhydrolase IB subunit beta	PAFAH1B2	PA1B2_HUMAN	26 kDa	Homo sapiens	0	1143100	1448100	1629300	0	396720	0	1427300	791280	544350	1351200	1359600	0	1024900	1595800	1409000	1255800	1283000	0	1428700	0	1378900	1523700	1090500	0	991080	802130
1119	Platelet-activating factor acetylhydrolase IB subunit gamma	PAFAH1B3	PA1B3_HUMAN	26 kDa	Homo sapiens	0	0	529920	520520	492350	0	350890	0	554160	315530	308100	0	497020	395530	473440	0	0	89233	451140	388220	0	0	0	414270	415580	0	177800
1120	Platelet-derived growth factor receptor beta	PDGFRB	PGFRB_HUMAN	124 kDa	Homo sapiens	0	0	0	186540	115420	0	183930	171950	80676	0	0	0	0	0	70520	61813	113650	0	0	0	0	290670	113900	0	54623	163780	0
1121	Plectin	PLEC	PLEC_HUMAN	532 kDa	Homo sapiens	643110	540310	800030	733990	758440	719480	824250	756090	655910	807170	533850	647400	647510	552060	654350	681660	678060	672930	667660	570140	673690	714380	885540	585390	693290	669830	508940
1122	Podocalyxin	PODXL	PODXL_HUMAN	59 kDa	Homo sapiens	0	0	0	0	93642	0	52555	0	0	0	0	0	0	0	0	0	0	0	0	0	0	0	0	17243	0	0	0
1123	Poly [ADP-ribose] polymerase 1	PARP1	PARP1_HUMAN	113 kDa	Homo sapiens	119800	0	0	0	120270	146450	172310	198050	150860	196240	0	263570	147880	0	167880	159930	117380	0	247870	0	155850	114980	221800	0	0	212520	0
1124	Poly [ADP-ribose] polymerase 4	PARP4	PARP4_HUMAN	193 kDa	Homo sapiens	0	0	0	0	0	0	0	0	0	0	0	0	0	0	0	0	0	0	0	0	0	74805	0	0	0	0	0
1125	Poly(U)-binding-splicing factor PUF60	PUF60	PUF60_HUMAN	60 kDa	Homo sapiens	470230	0	169890	224700	208130	276450	232910	277450	226690	151290	1235500	241960	0	446930	126280	268460	261850	433860	166900	0	922540	607090	380770	0	0	467870	212600
1126	Poly(rC)-binding protein 1	PCBP1	PCBP1_HUMAN	37 kDa	Homo sapiens	1368100	1552600	2446800	1480000	2830500	951230	2287100	2971800	2129900	3515900	1187500	4345600	2592300	1049200	2643800	3161000	3570800	1593800	5375500	867040	1816000	2254500	5562900	2949800	0	1433700	1816900
1127	Poly(rC)-binding protein 2	PCBP2	PCBP2_HUMAN	39 kDa	Homo sapiens	1625800	2121700	4617000	5193600	3620100	3130000	4224400	4181900	4176200	3658100	1655400	2588800	2053200	1695900	3785900	3699800	3636100	4420200	3929700	2018400	3496500	3844600	3066700	3476900	4775600	3292300	2080100
1128	Polyadenylate-binding protein 1	PABPC1	PABP1_HUMAN	71 kDa	Homo sapiens	334390	75135	823080	299460	729270	0	556940	578130	0	0	0	311770	0	108760	0	853580	0	0	0	0	416880	358900	294180	482510	0	726190	0
1129	Polyadenylate-binding protein 4	PABPC4	PABP4_HUMAN	71 kDa	Homo sapiens	293020	0	623290	437630	508920	0	461370	554280	548300	296180	0	0	449780	243550	676720	332850	331840	311160	691200	249450	278740	165510	772040	306440	0	537670	236490
1130	Polyadenylate-binding protein-interacting protein 1	PAIP1	PAIP1_HUMAN	54 kDa	Homo sapiens	0	0	165000	178020	0	0	97065	150340	0	0	0	121610	217670	0	0	0	0	0	0	0	0	0	197110	0	0	0	0
1131	Polymerase I and transcript release factor	PTRF	PTRF_HUMAN	43 kDa	Homo sapiens	1995600	1164100	3455200	3656600	2387900	4244800	2451800	2137500	2804000	3324500	2675100	2193700	3064800	1572900	2816600	2203600	3124100	2598500	4139900	2599700	3257000	2503300	3456400	2533000	4083600	2693200	1892300
1132	Polypeptide N-acetylgalactosaminyltransferase 2	GALNT2	GALT2_HUMAN	65 kDa	Homo sapiens	346090	0	697740	276800	544500	0	391780	581990	353030	327350	0	266950	494480	273560	491680	308320	228300	344560	396390	0	0	0	575750	319000	0	277410	480800
1133	Polypyrimidine tract-binding protein 1	PTBP1	PTBP1_HUMAN	57 kDa	Homo sapiens	2156200	1093800	1700200	1468000	1095400	1133400	1624800	1555600	1467200	1631400	1894800	1446300	1495900	2313300	2429400	1340900	1301500	1089300	1396900	1797000	1358100	1621700	1162000	2141300	597050	1247400	1760900
1134	Pre-mRNA 3'-end-processing factor FIP1	FIP1L1	FIP1_HUMAN	67 kDa	Homo sapiens	0	0	0	0	0	0	0	0	0	0	0	0	0	0	0	0	0	0	0	0	0	0	177300	0	0	0	0
1135	Pre-mRNA-processing factor 19	PRPF19	PRP19_HUMAN	55 kDa	Homo sapiens	658810	0	424880	476820	363630	0	400030	384410	0	293950	385130	214100	358010	0	396330	471690	277050	529910	425170	348160	421510	566230	401550	0	0	461550	0
1136	Pre-mRNA-processing factor 40 homolog A	PRPF40A	PR40A_HUMAN	109 kDa	Homo sapiens	0	0	0	113670	48080	0	95458	56566	53059	23786	0	0	36609	0	60624	0	33133	0	32248	0	17817	0	76071	14526	66820	71504	0
1137	Pre-mRNA-processing-splicing factor 8	PRPF8	PRP8_HUMAN	274 kDa	Homo sapiens	0	0	349340	363290	0	173590	92576	190290	328190	244290	0	163640	227310	103220	0	0	0	125370	35877	0	0	0	94866	0	99321	132820	0
1138	Prefoldin subunit 2	PFDN2	PFD2_HUMAN	17 kDa	Homo sapiens	645360	714500	519810	1072400	231580	1027700	0	861280	0	1134200	0	694570	0	0	805910	1042100	0	0	1054200	720380	846320	1165800	1122900	0	0	0	0
1139	Prefoldin subunit 5	PFDN5	PFD5_HUMAN	17 kDa	Homo sapiens	532400	0	0	0	0	766420	0	0	0	0	0	409910	0	271190	0	0	0	522300	0	0	520670	375570	0	231500	0	0	0
1140	Prefoldin subunit 6	PFDN6	PFD6_HUMAN	15 kDa	Homo sapiens	0	0	0	0	0	0	0	0	0	0	0	0	0	0	0	0	0	0	0	0	0	0	117360	0	0	0	0
1141	Prelamin-A/C	LMNA	LMNA_HUMAN	74 kDa	Homo sapiens	3322700	2081000	3560100	3708900	4093800	4262100	3936800	4334800	5055900	4135300	2575700	3482000	4215300	2489300	4077200	5130600	4403500	3441000	4161600	2745800	3434700	4521500	4061400	3218000	4175300	3998200	2238300
1142	Prenylcysteine oxidase 1	PCYOX1	PCYOX_HUMAN	57 kDa	Homo sapiens	383600	132290	260690	466600	413130	225050	316350	533570	222730	457150	0	0	466260	0	0	398670	543390	220020	122430	0	351090	207160	0	294410	0	0	0
1143	Presequence protease, mitochondrial	PITRM1	PREP_HUMAN	117 kDa	Homo sapiens	0	0	762800	591370	548290	0	602190	565690	628540	355440	0	0	0	319150	0	779970	401150	0	815030	0	0	0	0	0	0	629900	0
1144	Probable 28S rRNA (cytosine(4447)-C(5))-methyltransferase	NOP2	NOP2_HUMAN	89 kDa	Homo sapiens	0	0	0	0	0	0	89665	0	0	0	0	0	0	0	0	0	0	0	70449	0	0	0	0	163660	0	134390	0
1145	Probable ATP-dependent RNA helicase DDX17	DDX17	DDX17_HUMAN	80 kDa	Homo sapiens	353810	151390	473730	409080	527830	578070	752300	265160	732810	641930	346070	548570	469500	391530	558010	382290	355060	199370	468930	422320	462460	515490	322350	470740	420970	618020	593480
1146	Probable ATP-dependent RNA helicase DDX5	DDX5	DDX5_HUMAN	69 kDa	Homo sapiens	666060	495300	952350	477550	780080	733030	814860	948920	671710	935810	603340	0	636380	271600	510160	700910	689970	444560	544850	420000	500530	891990	762530	550380	336270	582640	206350
1147	Probable ATP-dependent RNA helicase DDX6	DDX6	DDX6_HUMAN	54 kDa	Homo sapiens	492240	460440	278000	450810	531640	418660	440890	514550	276520	539330	368000	337800	477180	394620	324660	817760	533620	0	506480	253070	586500	413740	709710	705640	589210	348900	121940
1148	Probable E3 ubiquitin-protein ligase HERC4	HERC4	HERC4_HUMAN	119 kDa	Homo sapiens	0	0	0	0	0	0	0	0	0	0	0	0	0	0	0	0	0	0	0	0	0	0	48737	0	0	0	0
1149	Probable arginine--tRNA ligase, mitochondrial	RARS2	SYRM_HUMAN	66 kDa	Homo sapiens	0	0	0	0	0	0	0	0	0	0	0	0	0	0	0	0	0	0	0	0	0	0	21103	0	0	0	0
1150	Probable cytosolic iron-sulfur protein assembly protein CIAO1	CIAO1	CIAO1_HUMAN	38 kDa	Homo sapiens	0	0	0	0	27727	0	0	0	54925	0	0	0	0	0	0	0	0	0	0	0	0	0	0	0	0	0	0
1151	Probable glutathione peroxidase 8	GPX8	GPX8_HUMAN	24 kDa	Homo sapiens	0	219160	0	718900	0	0	614850	741240	0	807950	234810	0	729570	0	728070	638800	463150	0	0	0	0	0	747000	0	982760	427240	0
1152	Procollagen C-endopeptidase enhancer 1	PCOLCE	PCOC1_HUMAN	48 kDa	Homo sapiens	0	0	0	0	0	100590	173970	0	0	110030	0	0	0	0	0	0	0	0	0	0	0	0	0	0	0	0	0
1153	Procollagen galactosyltransferase 1	COLGALT1	GT251_HUMAN	72 kDa	Homo sapiens	333020	325920	630730	284220	331400	551850	231920	278990	258020	492470	292220	377820	0	422320	2758100	0	360770	685460	603930	859280	534330	238950	909990	519610	872090	434540	599260
1154	Procollagen-lysine,2-oxoglutarate 5-dioxygenase 1	PLOD1	PLOD1_HUMAN	84 kDa	Homo sapiens	437800	355030	724580	984000	458440	653250	912120	523210	617350	440600	687170	585100	1130800	497880	458610	650990	621750	645740	806260	477560	644560	678880	625690	501570	577870	824360	555580
1155	Procollagen-lysine,2-oxoglutarate 5-dioxygenase 2	PLOD2	PLOD2_HUMAN	85 kDa	Homo sapiens	477270	317700	773250	508630	657340	602770	457130	942620	355760	457900	6209900	599410	482530	6554000	420570	371820	571680	260890	632520	944540	349860	382660	657500	517200	410060	623500	301790
1156	Procollagen-lysine,2-oxoglutarate 5-dioxygenase 3	PLOD3	PLOD3_HUMAN	85 kDa	Homo sapiens	457810	435400	956190	449930	1043000	638530	875160	714470	665250	628110	386870	456970	777350	660180	1012100	790340	631180	383790	445170	654480	477610	495650	674500	349540	798930	486120	0
1157	Profilin-1	PFN1	PROF1_HUMAN	15 kDa	Homo sapiens	6436200	2415600	5841700	3488600	4652400	4180800	4036400	5189900	9540800	4221000	3529700	3319400	10300000	3624700	5586300	9053700	6477800	4573000	3706300	7292300	3141000	5882000	4678600	2811700	15000000	5451500	5239900
1158	Profilin-2	PFN2	PROF2_HUMAN	15 kDa	Homo sapiens	798340	669830	504400	1237400	1093100	0	0	2560200	4795500	1079000	0	1058600	0	675030	632060	0	309570	0	604960	2881100	0	655270	544440	2720800	0	0	0
1159	Programmed cell death 6-interacting protein	PDCD6IP	PDC6I_HUMAN	96 kDa	Homo sapiens	576610	327120	874590	703190	720790	566030	762440	693570	824610	696590	789890	504600	935940	539730	741000	820300	727610	646920	673690	501370	620930	748030	672460	795810	390510	617970	417440
1160	Programmed cell death protein 10	PDCD10	PDC10_HUMAN	25 kDa	Homo sapiens	0	0	0	0	158110	0	0	0	0	0	0	0	0	0	0	0	0	0	0	0	0	0	0	0	0	0	0
1161	Programmed cell death protein 5	PDCD5	PDCD5_HUMAN	14 kDa	Homo sapiens	147350	6.3876	506050	540930	565930	401090	423580	402270	346530	433470	0	302410	370760	262530	500270	266950	478720	249710	529440	421010	292310	718150	531600	0	0	480280	282220
1162	Programmed cell death protein 6	PDCD6	PDCD6_HUMAN	22 kDa	Homo sapiens	0	0	0	0	572350	0	254280	479790	178200	0	0	0	561650	0	0	623010	0	0	352450	0	513270	356020	614480	303030	0	478880	0
1163	Prohibitin	PHB	PHB_HUMAN	30 kDa	Homo sapiens	799330	1090500	883750	919430	828960	1032500	893750	386220	1151300	1108000	1020300	1003800	851050	675140	557160	842480	704770	969990	985540	937630	1069300	1097400	678600	739330	551100	306680	845350
1164	Prohibitin-2	PHB2	PHB2_HUMAN	33 kDa	Homo sapiens	669630	629850	1076000	853350	944230	894450	901020	881510	826510	638790	738650	940570	953340	627820	988360	1186000	776700	1027200	1061900	722640	740060	1176000	894070	503990	804830	729310	622570
1165	Proliferating cell nuclear antigen	PCNA	PCNA_HUMAN	29 kDa	Homo sapiens	680420	573820	685260	0	940250	783570	0	659540	705440	0	389920	701760	0	0	651780	0	570790	471110	604510	739780	0	955880	818130	491460	0	0	0
1166	Proliferation-associated protein 2G4	PA2G4	PA2G4_HUMAN	44 kDa	Homo sapiens	374430	441080	756400	795890	713140	624230	497520	682890	435370	292820	307300	177130	1094400	886120	731390	469820	919820	629820	670880	500800	489720	964490	1117700	671440	886100	1121000	255670
1167	Proline-, glutamic acid- and leucine-rich protein 1	PELP1	PELP1_HUMAN	120 kDa	Homo sapiens	0	0	0	0	0	0	0	0	247320	0	0	0	0	0	0	0	0	0	0	0	130130	109710	276690	0	144260	0	0
1168	Prolow-density lipoprotein receptor-related protein 1	LRP1	LRP1_HUMAN	505 kDa	Homo sapiens	130350	123950	205600	226540	327200	245100	123170	238070	178390	304040	0	230910	193680	0	132720	207480	220480	152390	241330	205320	135690	287240	157720	340530	165690	214980	113310
1169	Prolyl 3-hydroxylase 1	LEPRE1	P3H1_HUMAN	83 kDa	Homo sapiens	714870	386010	793770	673800	652010	454340	616230	735160	466080	364790	483340	488740	802880	455100	777410	259520	462780	202510	641910	370140	351390	753170	620560	617450	550430	551680	433310
1170	Prolyl 3-hydroxylase 3	LEPREL2	P3H3_HUMAN	82 kDa	Homo sapiens	206260	0	374800	506990	226920	199890	0	269810	150570	442440	0	156220	0	42646	0	0	385580	133550	448650	201400	246550	130030	650820	0	258660	330340	0
1171	Prolyl 4-hydroxylase subunit alpha-1	P4HA1	P4HA1_HUMAN	61 kDa	Homo sapiens	1308300	1021100	1409400	1619200	1470800	1364300	1226300	1062300	1521100	1335900	1400600	1115200	1134900	1150100	922760	1279700	1395600	1464700	1351600	911890	1396000	1790100	1587200	1720600	1685300	1396200	1116600
1172	Prolyl 4-hydroxylase subunit alpha-2	P4HA2	P4HA2_HUMAN	61 kDa	Homo sapiens	1214000	888590	986090	1391700	1533500	1391100	1347800	2048400	1510200	1608400	1426800	1427100	1825800	832370	1378800	1306000	1609200	1304400	2202900	1196600	1299000	912790	1781800	1227500	1901400	1715800	806740
1173	Prolyl endopeptidase FAP	FAP	SEPR_HUMAN	88 kDa	Homo sapiens	0	0	69846	77468	76734	0	0	0	51432	0	0	0	0	0	71955	78217	85082	0	86028	0	0	0	0	0	0	88150	0
1174	Prolyl endopeptidase	PREP	PPCE_HUMAN	81 kDa	Homo sapiens	0	0	63760	51460	53982	208060	0	0	117610	0	0	0	0	0	0	0	0	213790	0	0	0	388490	100680	0	0	0	0
1175	Prosaposin	PSAP	SAP_HUMAN	58 kDa	Homo sapiens	1578200	1693400	2071200	1557800	1806900	1488000	2480800	1527700	1271100	1253800	823270	1185500	723540	1268200	1524600	1769500	2191300	1151700	2005600	1498400	1104700	1111200	680540	1351400	1214100	1394500	1501100
1176	Prostaglandin E synthase 3	PTGES3	TEBP_HUMAN	19 kDa	Homo sapiens	655220	0	888670	888570	1120600	556910	700740	1175600	1103100	1109300	438600	485790	933420	438210	1273400	1486700	809390	534930	1172800	584030	507140	1133400	780640	1081300	0	852490	0
1177	Prostaglandin reductase 1	PTGR1	PTGR1_HUMAN	36 kDa	Homo sapiens	298230	0	500780	717540	0	0	734790	411030	0	0	0	185040	773210	0	605340	811370	676430	99002	614360	0	0	0	631020	0	0	0	0
1178	Proteasomal ubiquitin receptor ADRM1	ADRM1	ADRM1_HUMAN	42 kDa	Homo sapiens	0	0	0	0	0	223640	0	0	0	0	0	186830	0	0	0	0	0	0	0	0	181650	0	0	0	0	0	0
1179	Proteasome activator complex subunit 1	PSME1	PSME1_HUMAN	29 kDa	Homo sapiens	856850	300780	949280	693720	661210	252300	983650	443480	785090	655430	366300	402000	514950	604580	913330	585150	782910	435240	596900	591810	407290	536510	580920	249580	0	248080	393520
1180	Proteasome activator complex subunit 2	PSME2	PSME2_HUMAN	27 kDa	Homo sapiens	768560	450270	717730	1054700	748820	605780	651870	1091800	500050	1193400	599360	979090	1204000	332900	1152800	871490	956190	403800	532340	753700	913030	461250	892080	523010	241520	967940	0
1181	Proteasome activator complex subunit 3	PSME3	PSME3_HUMAN	30 kDa	Homo sapiens	0	0	0	1005000	874850	0	0	0	0	622120	466190	186010	918220	0	0	872840	862840	0	938200	0	580990	0	1023700	0	0	0	0
1182	Proteasome assembly chaperone 1	PSMG1	PSMG1_HUMAN	33 kDa	Homo sapiens	0	0	0	0	0	0	100340	0	0	0	0	0	0	0	0	0	0	0	121020	0	0	0	0	0	0	0	0
1183	Proteasome subunit alpha type-1	PSMA1	PSA1_HUMAN	30 kDa	Homo sapiens	105430	0	241220	314430	0	585820	0	709620	1263700	125100	332830	382560	298810	261350	192980	408190	491940	273600	0	191700	286360	204330	975430	219020	256040	710130	142210
1184	Proteasome subunit alpha type-2	PSMA2	PSA2_HUMAN	26 kDa	Homo sapiens	602250	654050	569800	459300	851670	991650	531710	666430	435970	1160800	1030700	1213900	885240	256530	1200900	410550	952230	1225500	650050	769030	1673200	951790	539420	987300	380810	871710	895570
1185	Proteasome subunit alpha type-3	PSMA3	PSA3_HUMAN	28 kDa	Homo sapiens	155590	407310	404230	387890	461840	457150	398220	223580	473720	447700	649000	389270	505290	350180	396280	346930	498510	361570	244750	175350	475290	527820	504570	346980	649300	663490	0
1186	Proteasome subunit alpha type-4	PSMA4	PSA4_HUMAN	29 kDa	Homo sapiens	238710	175360	788930	801400	772770	696600	673960	550460	727640	733150	463070	1002300	739760	333300	805600	759090	650880	339500	720430	205730	509030	428760	898160	0	435460	760460	504290
1187	Proteasome subunit alpha type-5	PSMA5	PSA5_HUMAN	26 kDa	Homo sapiens	680600	1255700	761160	0	607700	1063700	866260	541750	661290	0	618680	1901900	0	1554600	1320900	1609700	1445600	982120	594030	1254700	1064300	1044300	0	1004700	0	0	833720
1188	Proteasome subunit alpha type-6	PSMA6	PSA6_HUMAN	27 kDa	Homo sapiens	540500	534030	868280	935410	571270	629680	1568200	619020	736650	1254700	977770	517290	866980	1133600	864910	889490	742000	532420	1016900	864450	602320	757230	789500	743480	0	889670	581450
1189	Proteasome subunit alpha type-7	PSMA7	PSA7_HUMAN	28 kDa	Homo sapiens	541880	832870	1004000	1199900	939160	708550	1024100	1147200	1382000	893680	628450	948100	816120	1235000	282310	339540	522540	1432500	698730	754150	632990	867740	540870	1324700	854570	1277000	927990
1190	Proteasome subunit beta type-1	PSMB1	PSB1_HUMAN	26 kDa	Homo sapiens	0	831590	1287800	1222300	672290	393880	847570	407670	486350	772330	871490	676160	332360	380180	458610	1152800	0	697920	453730	938870	673440	778210	0	534780	0	528050	0
1191	Proteasome subunit beta type-2	PSMB2	PSB2_HUMAN	23 kDa	Homo sapiens	482640	0	1762300	1786600	1290900	779310	2028500	1820300	651700	1708300	965570	551780	1774400	0	1997000	1623500	1556500	1342600	1668800	404560	427590	873400	620820	759210	0	1119400	933260
1192	Proteasome subunit beta type-3	PSMB3	PSB3_HUMAN	23 kDa	Homo sapiens	473470	1373000	870960	0	1235800	0	0	1938800	1078500	636530	337040	1331800	766020	1570600	1326000	354410	613610	0	528270	289190	0	0	771650	1855700	570140	1395600	261470
1193	Proteasome subunit beta type-4	PSMB4	PSB4_HUMAN	29 kDa	Homo sapiens	480790	403520	854480	0	0	300630	0	0	970270	844350	0	474650	0	0	493000	723420	0	0	0	0	0	504060	0	0	971650	0	0
1194	Proteasome subunit beta type-5	PSMB5	PSB5_HUMAN	28 kDa	Homo sapiens	149300	270690	651610	671660	758130	278060	339740	526980	555780	860430	130290	0	218540	224210	411310	956160	386990	311260	547230	0	334210	276620	764310	270020	1252400	440350	160720
1195	Proteasome subunit beta type-6	PSMB6	PSB6_HUMAN	25 kDa	Homo sapiens	300110	232630	851230	837520	532270	694170	610710	774920	360240	377940	541650	635500	0	314810	554120	1385400	0	459030	859550	299320	490450	465600	472050	0	1073400	466520	337560
1196	Proteasome subunit beta type-7	PSMB7	PSB7_HUMAN	30 kDa	Homo sapiens	0	0	0	0	0	0	0	0	0	0	0	473740	0	0	0	0	0	0	0	0	0	488680	0	0	0	0	0
1197	Proteasome-associated protein ECM29 homolog	ECM29	ECM29_HUMAN	204 kDa	Homo sapiens	0	0	178600	0	99532	0	0	0	91216	0	0	0	0	0	61414	0	0	0	0	0	0	0	0	0	0	0	0
1198	Protein CDV3 homolog	CDV3	CDV3_HUMAN	27 kDa	Homo sapiens	811230	0	903250	671290	916040	740950	767720	857140	0	923190	233400	1006200	0	0	976170	982880	866380	689760	826520	0	316880	1035500	1085300	859990	716540	0	0
1199	Protein CutA	CUTA	CUTA_HUMAN	19 kDa	Homo sapiens	3078300	1653600	1240400	3235100	3152800	2070300	0	2733300	1950700	2343500	2448200	2737900	3386700	3280200	3041800	3412500	2237500	2428700	3320900	3966300	3387300	2326200	2911600	1826000	0	2048200	1496700
1200	Protein DJ-1	PARK7	PARK7_HUMAN	20 kDa	Homo sapiens	1551300	1411300	1634500	992140	669580	1935600	1114600	1263900	886650	1303300	1448700	704980	1037400	882940	1023100	1077700	1002800	1102400	1408700	2872400	1205900	2239500	821180	1219300	739750	975080	1219900
1201	Protein Dr1	DR1	NC2B_HUMAN	19 kDa	Homo sapiens	505380	0	0	0	0	0	0	0	0	0	0	0	0	0	0	0	0	0	0	0	0	0	0	0	0	0	0
1202	Protein ERGIC-53	LMAN1	LMAN1_HUMAN	58 kDa	Homo sapiens	1011000	864780	885590	752530	477010	828210	608320	714570	579420	748720	584610	656970	543070	649530	756630	704190	540060	594200	592320	506550	913280	1121900	727190	819690	237660	519530	422740
1203	Protein FAM162A	FAM162A	F162A_HUMAN	17 kDa	Homo sapiens	0	0	0	0	0	0	0	0	0	0	0	0	0	0	0	0	0	402990	0	0	0	0	213900	0	0	0	0
1204	Protein FAM98A	FAM98A	FA98A_HUMAN	55 kDa	Homo sapiens	121410	0	543170	538490	596780	143670	0	423500	351440	450690	0	210780	413080	0	0	0	143550	0	528090	0	0	459290	427070	120460	0	541560	0
1205	Protein Hook homolog 3	HOOK3	HOOK3_HUMAN	83 kDa	Homo sapiens	0	0	0	181560	0	0	0	362330	0	0	0	0	427800	0	91569	0	90299	0	193700	102580	0	0	0	121440	0	88679	0
1206	Protein LYRIC	MTDH	LYRIC_HUMAN	64 kDa	Homo sapiens	417470	0	0	605690	194310	278350	278560	0	224390	0	443860	442550	0	284800	703500	96617	0	437820	102430	306880	0	421970	550600	547990	0	476310	279970
1207	Protein MON2 homolog	MON2	MON2_HUMAN	190 kDa	Homo sapiens	0	0	0	0	0	0	54771	0	0	0	0	0	0	0	0	0	0	0	0	0	0	0	0	0	0	0	0
1208	Protein NDRG1	NDRG1	NDRG1_HUMAN	43 kDa	Homo sapiens	0	0	0	0	0	0	0	0	0	118670	0	0	0	0	0	0	0	0	0	0	0	0	0	0	250640	150220	0
1209	Protein NOXP20	FAM114A1	NXP20_HUMAN	61 kDa	Homo sapiens	933120	992730	743420	542980	578990	602350	882340	809680	754070	476560	1011900	757570	658830	0	640460	524190	810510	486140	564340	1393800	444680	963140	588200	484830	279650	607970	520150
1210	Protein Niban	FAM129A	NIBAN_HUMAN	103 kDa	Homo sapiens	0	0	0	173760	346960	0	306650	125700	394260	0	0	186390	246470	0	0	453340	0	0	349160	0	0	0	376040	0	78670	0	0
1211	Protein NipSnap homolog 1	NIPSNAP1	NIPS1_HUMAN	33 kDa	Homo sapiens	0	0	0	0	0	0	89904	43578	0	97831	0	0	0	0	0	0	124240	0	0	0	0	0	0	0	0	0	0
1212	Protein O-GlcNAcase	MGEA5	OGA_HUMAN	103 kDa	Homo sapiens	0	0	0	0	0	0	0	0	0	310750	0	0	0	0	0	88333	0	0	510520	0	0	140430	163490	0	0	0	0
1213	Protein PML	PML	PML_HUMAN	98 kDa	Homo sapiens	0	215340	0	0	0	0	0	0	0	0	0	0	0	0	0	0	0	0	0	0	0	129550	0	154460	0	0	0
1214	Protein PRRC1	PRRC1	PRRC1_HUMAN	47 kDa	Homo sapiens	746630	0	0	627330	0	0	537860	0	418100	579910	0	0	0	0	0	603740	0	0	561480	0	0	475920	0	0	0	0	0
1215	Protein PRRC2C	PRRC2C	PRC2C_HUMAN	317 kDa	Homo sapiens	0	0	0	0	0	0	0	0	0	0	0	0	0	0	71134	0	0	0	0	0	0	0	161190	0	0	0	0
1216	Protein RCC2	RCC2	RCC2_HUMAN	56 kDa	Homo sapiens	0	0	0	0	0	56511	0	0	0	0	0	0	0	0	0	0	0	0	0	0	0	0	0	0	0	0	0
1217	Protein RER1	RER1	RER1_HUMAN	23 kDa	Homo sapiens	0	0	0	0	0	0	0	383160	0	0	0	0	0	0	0	0	0	0	0	0	0	0	0	0	0	353000	0
1218	Protein S100-A10	S100A10	S10AA_HUMAN	11 kDa	Homo sapiens	8372800	6066700	3241300	2992300	0	6662400	8367700	11900000	0	0	6593100	8013000	2856700	6684400	5421900	0	10100000	8623000	3141200	4101200	1399000	9074900	11800000	5951100	0	5309500	3267700
1219	Protein S100-A11	S100A11	S10AB_HUMAN	12 kDa	Homo sapiens	6635600	2814800	3320300	3585800	3390300	1485800	4475800	5393000	4393300	3894400	3809100	6192900	6982400	4312600	3287000	3047900	1956700	4632300	4696400	3469400	3358300	2914500	3711100	1599100	3691000	6184500	4499300
1220	Protein S100-A13	S100A13	S10AD_HUMAN	11 kDa	Homo sapiens	1123700	1990400	3542400	5280700	1370600	1641000	1556100	2747700	1959700	1266600	1186100	1519600	1206100	1027000	1438100	1713400	3633200	1779000	1735900	1232200	1471500	1280000	1134400	1496400	1162100	2805600	731440
1221	Protein S100-A16	S100A16	S10AG_HUMAN	12 kDa	Homo sapiens	1360900	1048100	891000	828310	705770	972160	602230	780270	1086200	919830	1032500	1043200	882520	1005400	1032800	1114800	1145600	1025000	870780	1301200	1110900	866850	1004200	1021400	1033200	756950	968380
1222	Protein S100-A4	S100A4	S10A4_HUMAN	12 kDa	Homo sapiens	45950	0	1058500	0	90377	1572500	1001500	2398900	943570	610490	0	1353700	276020	233710	279620	436710	0	153920	907480	104910	916950	547340	389960	395680	298120	114200	0
1223	Protein S100-A6	S100A6	S10A6_HUMAN	10 kDa	Homo sapiens	1499700	1748500	2003100	0	1730600	823750	4792400	2098000	1990700	2217600	288050	1412900	2395200	0	1553800	1990100	0	1243500	2113900	856210	0	1489800	2748900	999050	0	1539200	463350
1224	Protein SEC13 homolog	SEC13	SEC13_HUMAN	36 kDa	Homo sapiens	1246300	294200	907660	1258500	1288600	0	1157700	778490	810710	978220	918860	0	991890	425100	914780	1028800	594640	354470	1290400	789220	0	358750	1414500	553150	0	1007800	0
1225	Protein SET	SET	SET_HUMAN	33 kDa	Homo sapiens	0	0	0	0	0	0	0	0	0	0	0	0	0	0	0	0	372920	0	0	0	0	0	0	0	0	323370	0
1226	Protein Smaug homolog 2	SAMD4B	SMAG2_HUMAN	75 kDa	Homo sapiens	0	0	0	0	0	0	0	0	0	0	0	0	0	0	282570	0	0	0	0	0	0	0	0	0	0	0	0
1227	Protein TFG	TFG	TFG_HUMAN	43 kDa	Homo sapiens	0	0	351180	746470	0	0	1111900	0	0	0	570000	0	0	0	0	366680	0	0	0	0	0	0	0	0	0	0	0
1228	Protein arginine N-methyltransferase 1	PRMT1	ANM1_HUMAN	42 kDa	Homo sapiens	613530	381450	713710	572300	573680	650370	535330	822750	897050	448700	329920	618550	568250	439540	667560	890800	644770	533620	447640	386610	578380	600370	706540	518650	628760	486090	370450
1229	Protein arginine N-methyltransferase 5	PRMT5	ANM5_HUMAN	73 kDa	Homo sapiens	0	0	0	0	0	0	0	0	138840	0	0	0	0	0	0	65612	73679	0	0	0	0	0	0	0	0	0	0
1230	Protein canopy homolog 2	CNPY2	CNPY2_HUMAN	21 kDa	Homo sapiens	270880	670100	653760	697980	1206100	842130	1771300	575670	368470	824210	382480	692950	500790	683030	725740	457550	448220	1133100	756580	751360	777820	687290	873670	353200	1311700	878640	240260
1231	Protein diaphanous homolog 1	DIAPH1	DIAP1_HUMAN	141 kDa	Homo sapiens	0	0	81016	0	0	0	0	114510	0	0	0	0	0	0	113490	100120	98333	0	180960	0	0	0	0	0	0	36089	0
1232	Protein disulfide-isomerase A3	PDIA3	PDIA3_HUMAN	57 kDa	Homo sapiens	3224000	2218400	4014200	3855200	3373200	2968700	4870500	3344900	4256800	3165700	2328100	2257900	2500000	2574300	3839800	3379400	3380900	2998000	3676100	2889200	2787500	2866200	4322200	2766500	3115900	2988700	2388400
1233	Protein disulfide-isomerase A4	PDIA4	PDIA4_HUMAN	73 kDa	Homo sapiens	543680	495380	728310	750770	768650	887910	527850	617870	895550	765770	672300	782350	622460	469920	711020	593000	897760	683000	520190	662510	715460	940720	723740	555310	835640	490250	357720
1234	Protein disulfide-isomerase A5	PDIA5	PDIA5_HUMAN	60 kDa	Homo sapiens	0	0	284090	330130	0	70184	0	246440	160380	311400	0	110810	108600	0	0	0	334130	94803	100820	35745	221780	137880	0	0	308800	311960	0
1235	Protein disulfide-isomerase A6	PDIA6	PDIA6_HUMAN	48 kDa	Homo sapiens	2494100	1205600	2627900	2370000	2482600	2498900	3226500	2382500	2780100	3443000	1294500	1986400	2420600	2827000	1904400	2344000	1942900	1358400	2487700	1708700	1874800	2448900	2268200	2362200	885960	2370600	1021500
1236	Protein disulfide-isomerase	P4HB	PDIA1_HUMAN	57 kDa	Homo sapiens	3040800	2481700	3322000	4414000	4136600	2933000	4300700	3350300	3464800	2993100	2589100	2793600	2723600	3092600	2719700	3833600	3689900	3855200	3130300	3653700	3741000	4482500	4838600	3252500	3161400	3231100	2185200
1237	Protein disulfide-isomerase TMX3	TMX3	TMX3_HUMAN	52 kDa	Homo sapiens	136290	0	0	0	0	0	0	0	0	0	0	0	0	0	0	0	0	0	0	0	0	0	0	0	0	0	0
1238	Protein enabled homolog	ENAH	ENAH_HUMAN	67 kDa	Homo sapiens	0	0	104460	0	0	485370	831880	439270	275850	460920	0	306910	428400	282700	679100	114710	520060	0	517190	0	327010	200650	563040	0	664850	165310	0
1239	Protein flightless-1 homolog	FLII	FLII_HUMAN	145 kDa	Homo sapiens	208540	0	296790	270060	266650	173080	294500	234210	158390	131330	0	153610	86003	0	189210	75714	329100	170320	376200	0	248330	157780	234560	114450	134140	107350	114030
1240	Protein kinase C and casein kinase substrate in neurons protein 2	PACSIN2	PACN2_HUMAN	56 kDa	Homo sapiens	0	0	30950	66234	20304	0	35252	6859.5	26020	28404	0	0	30618	0	37915	7689.4	36070	0	17794	0	0	0	82793	0	0	0	0
1241	Protein kinase C delta-binding protein	PRKCDBP	PRDBP_HUMAN	28 kDa	Homo sapiens	607160	465620	1230700	1597200	747280	1206100	743460	1228200	816600	940890	517200	789760	622640	490110	994790	1469300	1095200	1108700	1487400	473760	802300	781420	552740	467000	1070500	1628800	492270
1242	Protein phosphatase 1 regulatory subunit 12A	PPP1R12A	MYPT1_HUMAN	115 kDa	Homo sapiens	145820	276180	192970	349140	199410	303610	221390	344260	233770	226980	233630	555920	252920	264140	322430	256260	182980	280200	242910	358230	341610	365730	274100	275600	167470	116550	212490
1243	Protein phosphatase 1 regulatory subunit 14B	PPP1R14B	PP14B_HUMAN	16 kDa	Homo sapiens	1666800	890800	1413600	0	1493800	0	1042100	1762000	1512900	1513100	1264900	0	0	0	0	1399500	0	0	966620	0	0	1248700	1495700	693690	989620	677440	0
1244	Protein phosphatase 1 regulatory subunit 7	PPP1R7	PP1R7_HUMAN	42 kDa	Homo sapiens	0	99070	0	361540	528370	0	0	484990	0	472190	0	0	520050	0	0	0	0	0	516300	0	0	306700	0	0	0	0	0
1245	Protein phosphatase 1F	PPM1F	PPM1F_HUMAN	50 kDa	Homo sapiens	0	0	0	0	0	0	0	0	0	0	0	0	0	0	65412	0	0	0	0	0	0	0	0	0	0	0	0
1246	Protein phosphatase 1G	PPM1G	PPM1G_HUMAN	59 kDa	Homo sapiens	0	0	0	0	0	57511	0	182320	0	89789	0	0	0	0	120090	0	0	0	0	0	0	0	0	0	0	0	0
1247	Protein phosphatase methylesterase 1	PPME1	PPME1_HUMAN	42 kDa	Homo sapiens	0	0	141130	0	0	0	70199	0	0	0	0	0	0	0	0	40753	0	0	0	0	0	0	0	0	0	0	0
1248	Protein piccolo	PCLO	PCLO_HUMAN	553 kDa	Homo sapiens	0	0	0	0	0	0	0	0	0	0	0	0	0	0	0	0	0	0	0	0	0	0	0	0	0	716900	0
1249	Protein transport protein Sec23A	SEC23A	SC23A_HUMAN	86 kDa	Homo sapiens	509890	810660	507490	655270	507090	452130	780180	415960	697410	621320	326720	639450	642560	535420	442560	701690	480590	339830	371330	552140	522510	527190	537140	463350	456830	414180	270150
1250	Protein transport protein Sec24A	SEC24A	SC24A_HUMAN	120 kDa	Homo sapiens	0	0	0	0	0	0	0	0	0	0	0	0	0	0	0	0	0	0	67430	0	60872	0	0	0	0	0	0
1251	Protein transport protein Sec24B	SEC24B	SC24B_HUMAN	137 kDa	Homo sapiens	0	0	0	0	0	0	62488	0	0	0	0	0	0	0	0	0	0	0	0	0	0	141230	0	0	0	0	0
1252	Protein transport protein Sec24C	SEC24C	SC24C_HUMAN	118 kDa	Homo sapiens	228210	169090	324590	119790	244800	222600	448460	256050	330490	270340	209030	194100	146130	155140	302960	136260	207710	172660	202440	261760	293920	212340	271960	179700	0	145630	147630
1253	Protein transport protein Sec24D	SEC24D	SC24D_HUMAN	113 kDa	Homo sapiens	828710	487720	504440	916140	391600	624480	535080	430300	187710	136570	270850	508250	286290	234830	397810	1156500	486700	535150	680890	160400	309330	301280	1074400	294180	205280	242220	0
1254	Protein transport protein Sec31A	SEC31A	SC31A_HUMAN	133 kDa	Homo sapiens	357760	299690	332780	759840	612690	295290	660360	469320	609750	557310	210210	379000	595440	420540	345180	566220	543520	307490	779890	267590	308460	450580	605380	561480	588920	283640	193070
1255	Protein transport protein Sec61 subunit alpha isoform 1	SEC61A1	S61A1_HUMAN	52 kDa	Homo sapiens	777840	1188300	1297300	1693800	1949500	0	689670	2073500	0	1604900	0	0	0	0	1051800	0	3110800	0	0	0	314310	0	1670000	0	0	1597200	756040
1256	Protein unc-45 homolog A	UNC45A	UN45A_HUMAN	103 kDa	Homo sapiens	0	0	102300	250850	37123	0	131530	0	44379	0	0	0	0	0	0	117090	0	0	0	0	0	0	0	0	0	39958	0
1257	Protein-L-isoaspartate(D-aspartate) O-methyltransferase	PCMT1	PIMT_HUMAN	25 kDa	Homo sapiens	0	271250	369870	0	0	0	0	397150	379540	0	229220	0	327720	0	0	0	0	195700	0	0	0	0	0	0	0	0	0
1258	Protein-lysine 6-oxidase	LOX	LYOX_HUMAN	47 kDa	Homo sapiens	735000	0	549150	610660	617930	454390	688640	626490	740510	773040	946540	403950	560160	647190	549270	641810	422660	534120	547210	371320	718910	844710	672750	440950	217620	271250	0
1259	Protein-methionine sulfoxide oxidase MICAL1	MICAL1	MICA1_HUMAN	118 kDa	Homo sapiens	0	0	69533	0	173310	0	48062	0	0	0	0	0	0	0	0	0	0	0	0	0	0	0	0	0	0	0	0
1260	Prothymosin alpha	PTMA	PTMA_HUMAN	12 kDa	Homo sapiens	726800	642530	1925500	1314200	1492800	1005500	916400	428010	538150	539260	789130	832160	1822300	763650	632710	1837200	1900000	835380	1355700	1029900	679100	524980	1919500	911990	2102700	1360200	1359800
1261	Purine nucleoside phosphorylase	PNP	PNPH_HUMAN	32 kDa	Homo sapiens	0	0	286400	430530	337800	150730	167120	216180	80467	136300	170370	359840	421120	332190	415180	194540	185540	372200	290140	379800	0	291160	173530	399220	0	128020	0
1262	Puromycin-sensitive aminopeptidase	NPEPPS	PSA_HUMAN	103 kDa	Homo sapiens	279230	353340	335220	47650	180490	456600	249070	294570	424360	330750	233310	171750	262680	545660	498630	474320	279000	216140	422980	186150	346550	429340	439300	341280	0	0	116460
1263	Putative 60S ribosomal protein L39-like 5	RPL39P5 PE=5	R39L5_HUMAN (+1)	6 kDa	Homo sapiens	0	0	0	0	0	0	1214700	0	0	0	408750	690700	792520	0	0	0	0	0	0	0	0	0	1353700	593690	0	0	0
1264	Putative RNA-binding protein 3	RBM3	RBM3_HUMAN	17 kDa	Homo sapiens	0	0	1203000	818050	1241500	338940	546470	185990	393650	978860	2248200	861360	1273900	0	1352000	707420	0	0	1889200	0	0	1320100	739270	0	0	2017000	0
1265	Putative RNA-binding protein Luc7-like 2	LUC7L2	LC7L2_HUMAN	47 kDa	Homo sapiens	0	0	165810	187510	162920	134650	133690	172000	144470	153060	0	191770	85057	0	142150	216970	204310	0	210210	0	0	423950	0	0	0	168070	0
1266	Putative phospholipase B-like 2	PLBD2	PLBL2_HUMAN	65 kDa	Homo sapiens	0	0	294750	260830	295550	272320	0	603260	0	292870	145540	138960	0	196380	388100	0	257840	258750	449740	188210	203100	163750	308830	279680	0	0	0
1267	Putative pre-mRNA-splicing factor ATP-dependent RNA helicase DHX15	DHX15	DHX15_HUMAN	91 kDa	Homo sapiens	0	0	211910	233280	268560	0	354390	245800	319930	219620	0	0	300590	0	318120	0	0	0	241160	0	0	0	0	0	0	383820	0
1268	Pyridoxal kinase	PDXK	PDXK_HUMAN	35 kDa	Homo sapiens	0	0	0	184480	0	0	126850	188160	0	87163	0	0	269890	88955	145700	145640	319910	0	164800	0	183680	0	166810	0	0	0	0
1269	Pyridoxal-dependent decarboxylase domain-containing protein 1	PDXDC1	PDXD1_HUMAN	87 kDa	Homo sapiens	0	0	300880	294580	0	0	190740	0	0	0	0	0	0	0	0	0	0	0	130910	0	0	0	0	0	0	0	0
1270	Pyruvate dehydrogenase E1 component subunit alpha, somatic form, mitochondrial	PDHA1	ODPA_HUMAN	43 kDa	Homo sapiens	0	0	0	0	0	0	0	0	0	0	0	0	0	0	0	0	0	94939	0	0	0	0	0	0	0	0	0
1271	Pyruvate dehydrogenase E1 component subunit beta, mitochondrial	PDHB	ODPB_HUMAN	39 kDa	Homo sapiens	0	0	0	0	0	0	0	0	0	0	0	0	0	0	0	0	0	0	0	0	0	43792	0	0	0	0	0
1272	Pyruvate kinase PKM	PKM	KPYM_HUMAN	58 kDa	Homo sapiens	6577900	4657100	5918900	5150900	6069900	6360900	6736700	6481200	7256900	5675700	6350300	5407000	7248200	8041000	5120100	6847000	6217200	5542800	5479200	4184900	4996400	4120800	5999800	7135000	3479400	4058100	5632900
1273	Quinone oxidoreductase	CRYZ	QOR_HUMAN	35 kDa	Homo sapiens	0	0	344210	0	149720	0	269550	115770	0	0	0	0	0	0	98117	242810	0	0	180900	0	0	0	0	0	0	73165	0
1274	Quinone oxidoreductase PIG3	TP53I3	QORX_HUMAN	36 kDa	Homo sapiens	0	0	198620	147060	0	0	211450	0	0	0	0	0	186680	62315	138910	164540	0	0	0	0	0	171250	188170	0	124360	0	0
1275	Quinone oxidoreductase-like protein 1	CRYZL1	QORL1_HUMAN	39 kDa	Homo sapiens	0	0	0	0	0	0	0	0	0	0	0	0	38933	0	0	0	0	0	0	0	0	0	0	0	0	0	0
1276	RNA 3'-terminal phosphate cyclase	RTCA	RTCA_HUMAN	39 kDa	Homo sapiens	0	0	307200	326760	350680	213140	280860	352930	243070	318100	177140	156980	321810	0	0	299830	0	0	0	0	0	107170	0	0	0	225040	0
1277	RNA-binding motif protein, X chromosome	RBMX	RBMX_HUMAN	42 kDa	Homo sapiens	609830	0	780470	846020	812430	0	877360	0	776110	724880	433020	386610	797880	323810	0	788300	778210	184960	772410	342170	151250	240120	637990	535730	820000	716680	404410
1278	RNA-binding motif, single-stranded-interacting protein 1	RBMS1	RBMS1_HUMAN	45 kDa	Homo sapiens	0	0	0	0	0	0	0	0	195570	0	0	0	0	0	0	0	0	0	0	0	0	0	0	0	0	0	0
1279	RNA-binding protein 14	RBM14	RBM14_HUMAN	69 kDa	Homo sapiens	194380	0	0	837170	506350	0	0	0	0	473840	0	0	0	438370	654710	181720	458350	117540	344000	145810	86510	281330	412190	233050	0	463110	367610
1280	RNA-binding protein 25	RBM25	RBM25_HUMAN	100 kDa	Homo sapiens	178260	0	193550	0	0	0	253840	0	0	0	0	0	0	0	0	298700	0	0	0	175600	0	99740	288070	157720	329080	0	0
1281	RNA-binding protein 39	RBM39	RBM39_HUMAN	59 kDa	Homo sapiens	0	0	301490	363360	224130	0	216510	185070	203770	220400	0	0	0	0	85753	114720	0	320830	230550	0	0	0	302480	0	0	171900	0
1282	RNA-binding protein 4	RBM4	RBM4_HUMAN	40 kDa	Homo sapiens	0	0	0	379030	0	0	0	337630	0	0	0	0	297210	0	0	215440	0	0	0	0	0	0	430430	0	0	0	0
1283	RNA-binding protein EWS	EWSR1	EWS_HUMAN	68 kDa	Homo sapiens	0	589510	301140	841930	1119100	144180	114480	197620	1155900	0	0	823510	921940	396510	0	1206000	265380	0	772630	0	827340	0	1040500	866680	0	877480	0
1284	RNA-binding protein FUS	FUS	FUS_HUMAN	53 kDa	Homo sapiens	1959900	0	1742900	771170	857100	813370	828130	781880	0	679110	0	678520	0	0	815430	1525800	1171000	1307200	564850	0	580400	1686500	565670	0	0	0	517680
1285	RNA-binding protein Raly	RALY	RALY_HUMAN	32 kDa	Homo sapiens	207960	222720	0	175980	0	252100	289330	412230	0	409090	111380	0	223480	132430	0	0	0	475950	0	204030	0	242660	281960	250840	0	0	104480
1286	RRP12-like protein	RRP12	RRP12_HUMAN	144 kDa	Homo sapiens	0	0	0	37438	0	0	0	0	0	0	0	0	0	0	0	0	0	0	0	0	0	0	0	0	0	0	0
1287	RUN and FYVE domain-containing protein 1	RUFY1	RUFY1_HUMAN	80 kDa	Homo sapiens	0	0	0	0	0	0	0	0	0	0	0	0	0	0	0	0	0	0	0	0	0	0	59432	0	0	0	0
1288	Rab GDP dissociation inhibitor alpha	GDI1	GDIA_HUMAN	51 kDa	Homo sapiens	720510	1063300	1537500	1413200	481010	1040700	1485000	1558300	1367500	872470	857670	906340	1568500	634190	1539500	1216200	984360	495700	1195200	1073300	844300	893760	1301700	1140500	0	896350	1351100
1289	Rab GDP dissociation inhibitor beta	GDI2	GDIB_HUMAN	51 kDa	Homo sapiens	1373600	918650	887860	1528200	1197700	1230100	1497700	1415800	1283300	1360000	1071400	1396100	1499700	1237800	1651800	1127800	723990	1369000	1175600	926080	1088300	1582300	1462800	1228700	1231200	1304000	929160
1290	Rab3 GTPase-activating protein non-catalytic subunit	RAB3GAP2	RBGPR_HUMAN	156 kDa	Homo sapiens	0	0	0	0	0	0	0	0	43148	0	0	0	0	0	0	35420	0	0	0	0	0	0	31824	0	0	0	0
1291	Rabankyrin-5	ANKFY1	ANFY1_HUMAN	128 kDa	Homo sapiens	0	0	0	0	0	131710	334580	0	0	0	0	0	0	0	0	0	0	0	0	0	0	0	0	0	0	0	0
1292	Radixin	RDX	RADI_HUMAN	69 kDa	Homo sapiens	421990	349390	394190	355000	412280	441260	221450	519700	199490	360730	607510	342350	443880	213660	342310	428870	376020	232560	300890	393190	251970	197290	413230	776700	192430	279790	0
1293	Raftlin	RFTN1	RFTN1_HUMAN	63 kDa	Homo sapiens	0	0	0	0	0	0	0	0	0	0	0	0	130810	0	0	0	0	0	0	0	0	0	0	0	0	0	0
1294	Ragulator complex protein LAMTOR1	LAMTOR1	LTOR1_HUMAN	18 kDa	Homo sapiens	353500	487490	507420	807830	407890	271790	644040	698430	373930	293920	0	480420	353620	0	254810	780240	253030	331290	427260	0	418930	0	342950	0	0	436990	0
1295	Ragulator complex protein LAMTOR2	LAMTOR2	LTOR2_HUMAN	14 kDa	Homo sapiens	0	0	0	617260	0	0	0	2294900	0	0	0	0	0	0	0	0	0	0	0	0	0	177180	0	0	0	0	0
1296	Ragulator complex protein LAMTOR3	LAMTOR3	LTOR3_HUMAN	14 kDa	Homo sapiens	0	0	727070	698250	763000	0	0	0	0	0	0	359750	0	0	0	0	0	0	446650	0	0	0	0	0	0	0	0
1297	Ragulator complex protein LAMTOR5	LAMTOR5	LTOR5_HUMAN	10 kDa	Homo sapiens	0	0	0	0	0	0	0	0	0	0	0	350050	0	0	0	0	0	0	0	0	0	0	0	426630	0	0	0
1298	Ran GTPase-activating protein 1	RANGAP1	RAGP1_HUMAN	64 kDa	Homo sapiens	691700	678800	363330	345680	907430	577710	487340	584990	392170	641540	294560	329420	350840	324620	834400	807440	815490	291130	706130	384650	392760	319190	596970	478690	417540	151640	222550
1299	Ran-specific GTPase-activating protein	RANBP1	RANG_HUMAN	23 kDa	Homo sapiens	1688200	1458600	826390	1732300	606880	1026100	1611200	1377000	1251500	2633500	913060	685450	308480	1194900	155940	1837600	1138700	866780	1626000	1930600	837880	87377	318140	1177300	0	263860	1096900
1300	Rap1 GTPase-GDP dissociation stimulator 1	RAP1GDS1	GDS1_HUMAN	66 kDa	Homo sapiens	449880	149540	141680	327440	329210	230060	195830	283740	407700	512940	230900	302680	146460	172970	144640	400940	294740	316760	76544	262860	207460	296320	358490	237450	154580	0	0
1301	Ras GTPase-activating protein-binding protein 1	G3BP1	G3BP1_HUMAN	52 kDa	Homo sapiens	599470	227730	1011900	996860	442910	872240	1211800	703970	665760	648540	406820	589510	825100	747450	692170	680960	745320	510020	634290	357850	528350	946360	863630	536250	869870	876380	625190
1302	Ras GTPase-activating protein-binding protein 2	G3BP2	G3BP2_HUMAN	54 kDa	Homo sapiens	0	0	475170	159540	340530	333480	530410	951560	0	0	259960	640600	0	224270	416580	452330	397320	220690	525870	481560	538410	779530	358520	438410	185940	372270	181350
1303	Ras GTPase-activating-like protein IQGAP1	IQGAP1	IQGA1_HUMAN	189 kDa	Homo sapiens	913180	527740	851540	798680	934230	545360	932050	877680	769970	855250	659830	928190	742790	778390	643310	804990	837320	660070	685820	1021200	631570	772280	796760	666970	808840	740280	531230
1304	Ras suppressor protein 1	RSU1	RSU1_HUMAN	32 kDa	Homo sapiens	670920	324470	1479900	1475100	1131500	407560	1512100	1495000	1290000	3892000	0	1115600	1924100	2948900	761380	537610	919780	868320	1070400	2676900	868710	3061400	1055400	929590	0	1240700	0
1305	Ras-associated and pleckstrin homology domains-containing protein 1	RAPH1	RAPH1_HUMAN	135 kDa	Homo sapiens	0	0	0	0	0	0	0	0	0	217770	0	0	0	0	0	0	0	0	0	0	0	0	0	0	0	0	0
1306	Ras-related C3 botulinum toxin substrate 1	RAC1	RAC1_HUMAN	21 kDa	Homo sapiens	486970	1105000	1062500	1774500	1644000	1684900	535590	2003700	1911100	0	0	1531100	0	1410500	574280	1073000	1759500	1582500	0	0	1838700	1776700	1073700	1470200	2003100	1428900	0
1307	Ras-related C3 botulinum toxin substrate 2	RAC2	RAC2_HUMAN	21 kDa	Homo sapiens	0	104150	325880	371680	0	0	230160	386360	295420	0	0	418010	0	181160	296750	0	259200	0	0	0	0	229590	0	0	0	267570	0
1308	Ras-related GTP-binding protein C	RRAGC	RRAGC_HUMAN	44 kDa	Homo sapiens	0	0	0	156780	156900	0	0	0	0	0	0	0	0	0	0	0	0	0	0	0	0	0	0	0	0	0	0
1309	Ras-related protein R-Ras	RRAS	RRAS_HUMAN	23 kDa	Homo sapiens	0	0	0	0	0	0	0	0	306450	0	0	0	0	0	0	0	0	0	0	0	0	0	0	0	0	0	0
1310	Ras-related protein Rab-10	RAB10	RAB10_HUMAN	23 kDa	Homo sapiens	672740	670760	2791500	0	1443500	0	0	725640	0	1681000	975760	1098900	1694500	960320	1841700	2286700	2516800	586980	1761300	909530	0	1112200	1444100	405610	505030	2413300	339200
1311	Ras-related protein Rab-11B	RAB11B	RB11B_HUMAN	24 kDa	Homo sapiens	686180	734460	1598000	1482100	1149600	906390	1211200	1115700	1361000	1484000	750430	963820	953950	779790	1117800	1154200	1221600	873000	968610	840860	862580	745370	1008000	768660	1143100	810870	607230
1312	Ras-related protein Rab-13	RAB13	RAB13_HUMAN	23 kDa	Homo sapiens	0	0	0	0	0	0	0	104650	0	0	0	0	0	0	0	0	0	0	0	0	0	0	0	0	0	0	0
1313	Ras-related protein Rab-14	RAB14	RAB14_HUMAN	24 kDa	Homo sapiens	461330	412930	774430	987080	1330800	737880	687960	822560	958480	1099000	483070	644500	1297800	491790	917360	867240	577620	600060	845130	612350	558440	743340	901440	1159600	0	421570	468060
1314	Ras-related protein Rab-18	RAB18	RAB18_HUMAN	23 kDa	Homo sapiens	0	469930	556640	489630	449720	339910	459460	267190	608590	423430	0	223080	504070	0	500840	384850	538370	0	0	311980	531650	334790	505560	334060	0	0	0
1315	Ras-related protein Rab-1A	RAB1A	RAB1A_HUMAN	23 kDa	Homo sapiens	0	0	283360	236540	220330	0	0	774850	0	0	0	0	0	268720	0	0	0	244060	0	0	0	0	0	0	244530	0	0
1316	Ras-related protein Rab-21	RAB21	RAB21_HUMAN	24 kDa	Homo sapiens	106960	0	181760	192160	223670	0	250360	385160	290740	395280	0	0	217540	0	327030	456350	0	0	198500	0	270780	204270	242630	0	0	361920	0
1317	Ras-related protein Rab-23	RAB23	RAB23_HUMAN	27 kDa	Homo sapiens	0	0	0	0	0	0	0	0	0	0	0	0	0	0	0	0	0	183520	0	0	230990	0	0	0	0	0	0
1318	Ras-related protein Rab-2A	RAB2A	RAB2A_HUMAN	24 kDa	Homo sapiens	975970	764620	1422200	1445900	1432500	845320	1045500	1258900	1161500	663320	1160000	462930	1143500	570650	1774500	1248500	714330	788810	980090	945940	1038800	1205800	798600	1087000	1730000	848200	795880
1319	Ras-related protein Rab-34	RAB34	RAB34_HUMAN	29 kDa	Homo sapiens	0	0	0	0	0	145390	49173	0	0	0	0	0	0	0	0	0	0	0	0	0	0	0	0	0	0	0	0
1320	Ras-related protein Rab-35	RAB35	RAB35_HUMAN	23 kDa	Homo sapiens	0	0	0	0	0	0	0	0	0	0	0	0	0	0	0	70002	0	171810	0	0	155360	101300	0	95237	99585	33405	0
1321	Ras-related protein Rab-3B	RAB3B	RAB3B_HUMAN	25 kDa	Homo sapiens	0	0	0	0	0	0	0	0	0	0	0	0	0	0	0	0	0	0	0	0	0	0	0	0	0	0	1446500
1322	Ras-related protein Rab-5A	RAB5A	RAB5A_HUMAN	24 kDa	Homo sapiens	0	0	0	0	0	0	0	0	0	0	0	0	86627	0	0	0	0	0	532190	0	522710	46281	0	0	0	0	0
1323	Ras-related protein Rab-5B	RAB5B	RAB5B_HUMAN	24 kDa	Homo sapiens	0	0	314330	222440	0	0	559290	0	346780	0	0	0	0	0	0	0	0	0	0	0	140790	222400	0	0	0	311590	0
1324	Ras-related protein Rab-5C	RAB5C	RAB5C_HUMAN	23 kDa	Homo sapiens	1467800	742700	1298100	654450	611820	721930	126200	1639500	1615400	1301300	0	1059900	1334300	364130	1445700	381480	1422100	1100800	596590	0	422360	858630	1474200	565550	348360	274990	318170
1325	Ras-related protein Rab-6A	RAB6A	RAB6A_HUMAN	24 kDa	Homo sapiens	0	0	0	677940	0	0	780010	0	0	0	0	570230	0	0	0	0	1102000	566790	720970	0	0	0	0	0	0	0	0
1326	Ras-related protein Rab-7a	RAB7A	RAB7A_HUMAN	23 kDa	Homo sapiens	1825500	2082900	956960	1726000	1674100	1898900	2055400	1707800	1537200	1993300	2140500	2215600	1977900	1319000	1524800	1372200	2524400	2010100	1462400	2091000	2323300	2068900	1530700	1627400	0	1196600	1186900
1327	Ras-related protein Rab-8A	RAB8A	RAB8A_HUMAN	24 kDa	Homo sapiens	166280	0	178000	0	89401	319890	0	64598	17510	361960	0	0	364880	68317	214800	146980	322750	0	255450	0	0	348780	191230	0	0	119350	0
1328	Ras-related protein Ral-A	RALA	RALA_HUMAN	24 kDa	Homo sapiens	0	0	0	351800	0	0	0	0	0	0	0	0	0	0	0	0	0	0	0	0	0	0	0	0	230970	0	0
1329	Ras-related protein Ral-B	RALB	RALB_HUMAN	23 kDa	Homo sapiens	0	0	0	0	0	0	0	0	113760	0	0	0	0	0	0	0	163690	0	0	0	0	83297	0	0	0	0	0
1330	Receptor expression-enhancing protein 5	REEP5	REEP5_HUMAN	21 kDa	Homo sapiens	203280	179160	472540	183210	0	0	279800	0	208750	368500	0	181020	63848	110580	434920	175560	175910	466100	250040	0	0	0	0	327850	205740	294270	0
1331	Regulation of nuclear pre-mRNA domain-containing protein 1B	RPRD1B	RPR1B_HUMAN	37 kDa	Homo sapiens	0	0	0	0	0	0	0	0	0	0	0	0	0	0	0	0	0	0	0	0	0	0	97167	0	0	0	0
1332	Regulator of nonsense transcripts 1	UPF1	RENT1_HUMAN	124 kDa	Homo sapiens	271920	0	268120	134400	124820	0	136940	114700	215170	268950	121670	103310	297940	137260	217330	180530	139360	313890	172170	187800	186810	193000	161530	232510	0	260270	0
1333	Replication protein A 14 kDa subunit	RPA3	RFA3_HUMAN	14 kDa	Homo sapiens	0	0	0	0	0	0	0	107850	0	0	0	0	0	0	0	0	0	0	0	0	0	0	0	0	0	0	0
1334	Reticulocalbin-1	RCN1	RCN1_HUMAN	39 kDa	Homo sapiens	1433300	1218100	1417400	1399200	1238100	1227400	871090	1209000	1232100	1050500	1005400	931200	1056700	870250	1373200	992140	1903500	880710	1363800	1375100	1206800	1674400	1619600	1337600	1278100	1010800	1403100
1335	Reticulocalbin-2	RCN2	RCN2_HUMAN	37 kDa	Homo sapiens	302070	0	261430	174490	0	544410	607980	0	0	220420	1030800	542690	0	857640	282330	378090	334110	644890	309650	0	0	573000	264760	440090	179750	375540	0
1336	Reticulocalbin-3	RCN3	RCN3_HUMAN	37 kDa	Homo sapiens	1632300	809560	2962800	2139700	2321100	1791800	1677000	2332300	1686600	1363000	1327600	2031100	2150400	1662300	2044000	2706000	2530400	3064300	1231400	1143500	1870400	2839400	2196400	2216900	1717800	2369400	594510
1337	Reticulon-4	RTN4	RTN4_HUMAN	130 kDa	Homo sapiens	5517700	3029800	3345900	5457000	3741800	4636400	3011200	2163600	3957300	5299100	3656500	2513600	4897700	5986600	4799600	2707800	4838200	2846100	3663400	4956900	4155200	3103300	2736800	4608300	4847500	3878300	2642900
1338	Retinol dehydrogenase 11	RDH11	RDH11_HUMAN	35 kDa	Homo sapiens	96918	144770	230330	294890	296630	65457	254250	257080	0	201450	121640	124080	0	188590	0	226290	142760	0	270200	0	257520	153120	0	0	0	130680	184180
1339	Rho GDP-dissociation inhibitor 1	ARHGDIA	GDIR1_HUMAN	23 kDa	Homo sapiens	2173200	3371800	4670900	2506500	3719900	5503300	3896200	2289200	3578200	1553900	4314900	2288000	5736100	2479800	6118800	1215100	1668900	1470100	3894300	3039100	2058700	1933100	5107000	4705800	2134400	1990800	1155700
1340	Rho GTPase-activating protein 1	ARHGAP1	RHG01_HUMAN	50 kDa	Homo sapiens	949480	608970	966240	911820	544180	644920	743210	637510	552760	958360	1081500	1105200	830600	1005100	1039200	821020	1016600	855660	597400	712150	1049700	843150	925340	712080	640410	736480	700310
1341	Rho GTPase-activating protein 17	ARHGAP17	RHG17_HUMAN	95 kDa	Homo sapiens	0	0	0	0	0	0	179180	0	0	0	0	0	110490	0	0	0	0	0	0	0	0	0	0	0	0	0	0
1342	Rho guanine nucleotide exchange factor 2	ARHGEF2	ARHG2_HUMAN	112 kDa	Homo sapiens	0	0	0	0	0	0	0	0	0	0	0	0	0	0	222770	141440	203450	0	141510	0	0	282180	211440	145960	0	0	0
1343	Rho-associated protein kinase 2	ROCK2	ROCK2_HUMAN	161 kDa	Homo sapiens	0	0	0	0	0	0	0	0	0	0	0	0	0	0	0	0	297160	0	0	0	0	0	0	0	0	0	0
1344	Rho-related GTP-binding protein RhoG	RHOG	RHOG_HUMAN	21 kDa	Homo sapiens	177750	0	0	234650	0	183070	0	150390	0	122470	109500	189400	232450	304490	242780	0	235050	0	0	150220	0	66744	193310	153460	0	0	0
1345	Ribonuclease inhibitor	RNH1	RINI_HUMAN	50 kDa	Homo sapiens	1783300	774630	2321900	2067800	1953200	1220200	1488500	1464900	1862900	1537600	1007200	1713200	1146300	1423800	2342300	1676400	1280100	1467000	2045500	1536000	1523600	1339200	2290800	1741200	1434900	1081200	893690
1346	Ribonucleoside-diphosphate reductase large subunit	RRM1	RIR1_HUMAN	90 kDa	Homo sapiens	0	0	178400	72128	0	119700	0	122740	0	174420	0	0	0	0	90228	55542	0	0	0	229430	0	0	0	0	0	0	0
1347	Ribose-phosphate pyrophosphokinase 1	PRPS1	PRPS1_HUMAN	35 kDa	Homo sapiens	744200	923020	781180	1376300	2023900	1142100	1313400	1610400	1785000	1659200	1047900	1112600	1826800	840880	1595900	2304700	1634200	995490	1529600	897570	1281200	1474000	1528300	1131600	869930	1694500	962760
1348	Ribosomal L1 domain-containing protein 1	RSL1D1	RL1D1_HUMAN	55 kDa	Homo sapiens	439830	529570	105610	111660	156010	276770	160440	173950	164890	307820	249060	232960	103200	538450	194860	235350	120340	328360	274470	267570	399060	268100	231970	275130	144110	167090	0
1349	Ribosome biogenesis protein BRX1 homolog	BRIX1	BRX1_HUMAN	41 kDa	Homo sapiens	0	0	63518	179010	0	0	0	0	0	0	0	0	51207	0	138430	186810	134490	0	0	0	0	0	0	0	0	0	0
1350	Ribosome biogenesis regulatory protein homolog	RRS1	RRS1_HUMAN	41 kDa	Homo sapiens	0	0	0	0	0	0	0	0	0	0	0	0	0	0	0	0	200530	0	0	0	0	0	0	0	0	0	0
1351	Ribosome maturation protein SBDS	SBDS	SBDS_HUMAN	29 kDa	Homo sapiens	209150	0	0	283650	291320	0	0	169030	0	0	125220	0	0	222340	169980	0	167930	82045	125880	0	0	103170	164740	210530	0	229400	98787
1352	Ribosome-binding protein 1	RRBP1	RRBP1_HUMAN	152 kDa	Homo sapiens	539730	640650	465000	475500	774200	590630	360080	484710	566200	490260	626490	667140	503540	426990	481210	561900	463320	580110	481370	672030	559870	796420	675800	699820	564230	496960	485840
1353	RuvB-like 1	RUVBL1	RUVB1_HUMAN	50 kDa	Homo sapiens	344540	383380	251090	234780	410640	417900	510870	379270	512100	348020	368840	438450	320180	386840	310270	305390	498290	399450	407900	413510	608260	344740	307950	335190	258080	428540	268180
1354	RuvB-like 2	RUVBL2	RUVB2_HUMAN	51 kDa	Homo sapiens	0	276620	0	0	152550	238660	0	278510	0	478580	0	126120	0	0	0	0	707990	0	0	0	0	111340	0	187080	0	0	272020
1355	S-adenosylmethionine synthase isoform type-2	MAT2A	METK2_HUMAN	44 kDa	Homo sapiens	0	0	0	0	0	0	583400	0	552320	526010	0	356470	0	260800	424600	365630	555440	0	522990	0	306850	252970	0	669830	0	0	0
1356	S-formylglutathione hydrolase	ESD	ESTD_HUMAN	31 kDa	Homo sapiens	2201900	2152000	973820	1167100	633800	1319700	1192900	1413700	724270	1190400	1206500	2800100	1112100	2850500	1026400	1028100	976250	2241700	938270	1094500	744520	930960	681920	2381300	672320	424550	0
1357	S-methyl-5'-thioadenosine phosphorylase	MTAP	MTAP_HUMAN	31 kDa	Homo sapiens	0	978920	1574400	1698600	1621300	1457900	1510300	1677300	1293400	0	0	0	0	0	0	1337900	1394800	0	1274300	0	0	1332400	2032000	0	830440	1587200	0
1358	S-phase kinase-associated protein 1	SKP1	SKP1_HUMAN	19 kDa	Homo sapiens	477030	0	573050	500020	366510	565160	356710	212080	376720	379090	269030	361500	448000	522140	331830	628200	370580	445510	232570	436610	278880	593910	549270	186870	397140	391580	0
1359	SAP domain-containing ribonucleoprotein	SARNP	SARNP_HUMAN	24 kDa	Homo sapiens	291710	133780	179010	169100	190170	359840	0	150820	324010	0	274580	0	90735	328760	0	136710	168080	0	109860	0	287390	397800	93279	295290	224170	115410	191670
1360	SEC23-interacting protein	SEC23IP	S23IP_HUMAN	111 kDa	Homo sapiens	0	0	190630	0	0	233420	0	0	0	0	0	0	0	0	0	0	0	0	58567	0	0	0	122570	0	0	0	0
1361	SH2 domain-containing protein 4A	SH2D4A	SH24A_HUMAN	53 kDa	Homo sapiens	0	0	0	0	0	0	79640	0	0	0	0	0	0	0	0	0	0	0	0	0	0	0	0	0	0	0	0
1362	SH3 domain-binding glutamic acid-rich-like protein 3	SH3BGRL3	SH3L3_HUMAN	10 kDa	Homo sapiens	3539800	2837600	3483700	5219100	6000500	1632800	5176300	3347700	1375200	874550	3414400	3679200	2872000	659720	3853400	615190	5066400	4111100	1689100	3257700	857860	3918000	1714900	4125000	0	3955700	0
1363	SH3 domain-binding glutamic acid-rich-like protein	SH3BGRL	SH3L1_HUMAN	13 kDa	Homo sapiens	881800	803610	233020	603170	1111500	1130700	1189400	1062800	1557000	908020	514400	635940	639050	510260	376970	897780	398410	542960	0	964730	321890	804760	753870	244490	846640	769520	377380
1364	SH3 domain-containing kinase-binding protein 1	SH3KBP1	SH3K1_HUMAN	73 kDa	Homo sapiens	0	0	0	83990	0	0	46773	184770	0	195940	0	186510	257230	0	0	0	0	0	0	0	0	81836	0	0	0	0	0
1365	SPARC	SPARC	SPRC_HUMAN	35 kDa	Homo sapiens	935220	1181200	1231700	927300	1282100	367610	1634400	1049400	1304000	1000600	653980	782210	1226900	1452300	663180	1608500	1009000	1555300	804400	1584900	1295100	791610	1445600	1407900	414230	929510	318860
1366	SPATS2-like protein	SPATS2L	SPS2L_HUMAN	62 kDa	Homo sapiens	0	0	0	0	0	0	0	0	0	0	0	0	0	26458	0	0	0	0	0	0	0	0	0	0	0	0	0
1367	SRA stem-loop-interacting RNA-binding protein, mitochondrial	SLIRP	SLIRP_HUMAN	12 kDa	Homo sapiens	0	0	184960	0	0	0	190570	0	114790	0	0	0	180750	0	165930	0	141580	0	0	0	0	0	0	0	0	104000	156400
1368	STE20/SPS1-related proline-alanine-rich protein kinase	STK39	STK39_HUMAN	59 kDa	unknown	0	0	0	0	0	0	0	0	125140	0	0	0	0	0	0	0	0	0	0	0	0	0	182110	0	0	0	0
1369	SUMO-activating enzyme subunit 1	SAE1	SAE1_HUMAN	38 kDa	Homo sapiens	0	0	0	0	0	0	0	0	0	0	0	0	0	0	0	0	0	0	0	0	0	48232	0	0	0	95897	0
1370	SUMO-activating enzyme subunit 2	UBA2	SAE2_HUMAN	71 kDa	Homo sapiens	0	0	0	0	93445	199690	0	0	0	0	0	0	0	0	0	0	0	0	0	0	0	212370	272260	0	0	274660	0
1371	SUMO-conjugating enzyme UBC9	UBE2I	UBC9_HUMAN	18 kDa	Homo sapiens	187080	0	0	676480	0	0	0	927540	445320	0	0	354740	741580	222840	358240	321770	0	0	358650	0	330470	572530	168220	0	530520	0	0
1372	SUN domain-containing protein 2	SUN2	SUN2_HUMAN	80 kDa	Homo sapiens	0	0	0	0	0	0	0	0	0	0	0	0	147160	0	0	0	242400	0	0	0	0	0	0	0	0	0	0
1373	Sarcoplasmic/endoplasmic reticulum calcium ATPase 2	ATP2A2	AT2A2_HUMAN	115 kDa	Homo sapiens	587600	334920	993730	1121900	889250	606730	1225500	588260	455290	413690	709480	556610	841760	460380	621800	427770	628610	387000	0	862070	631870	724650	971230	476900	933870	905000	646200
1374	Sec1 family domain-containing protein 1	SCFD1	SCFD1_HUMAN	72 kDa	Homo sapiens	278060	330120	494270	394930	368500	630590	611820	329980	438720	516080	412460	560970	595510	298950	470540	458700	319570	694880	478690	365280	437230	442630	360500	335520	0	395790	278850
1375	Sec1 family domain-containing protein 2	SCFD2	SCFD2_HUMAN	75 kDa	Homo sapiens	0	0	0	0	0	0	0	0	0	0	0	0	0	0	0	0	0	0	81806	0	0	0	0	0	0	0	0
1376	Secernin-1	SCRN1	SCRN1_HUMAN	46 kDa	Homo sapiens	73532	177450	661610	510120	775090	573890	660930	471410	1073000	0	384230	400390	537700	405450	618440	812160	669850	337970	926400	417320	540080	374830	531690	492150	0	380130	234290
1377	Secretory carrier-associated membrane protein 1	SCAMP1	SCAM1_HUMAN	38 kDa	Homo sapiens	0	0	0	0	0	0	0	0	0	0	0	0	0	0	0	0	0	0	0	0	0	0	244800	0	0	0	0
1378	Secretory carrier-associated membrane protein 3	SCAMP3	SCAM3_HUMAN	38 kDa	Homo sapiens	163860	0	640630	676320	2371900	643710	1422200	0	0	708470	0	0	2107900	0	2236900	0	698860	0	0	0	0	515100	410420	0	0	627140	0
1379	Selenoprotein M	SELM	SELM_HUMAN	16 kDa	Homo sapiens	0	0	0	0	167540	0	0	0	0	0	0	0	0	0	0	0	0	0	0	0	0	0	93474	0	0	0	0
1380	Semaphorin-7A	SEMA7A	SEM7A_HUMAN	75 kDa	Homo sapiens	0	0	502790	0	0	182420	379530	0	449870	187100	0	0	277480	244190	501810	0	0	250240	358830	0	88506	403990	592760	443700	0	485950	0
1381	Septin-11	SEPT11	SEP11_HUMAN	49 kDa	Homo sapiens	1109100	716780	1159800	1074100	743770	1334600	884520	1082100	1021100	1076700	1097600	812110	897950	945690	1272200	1034800	1027500	1014100	832350	1012100	1509500	1533400	1822900	1267600	904320	575100	666570
1382	Septin-2	SEPT2	SEPT2_HUMAN	41 kDa	Homo sapiens	3568500	2619900	1660300	3887200	3891900	2856000	1718500	2468500	2785400	1718500	2322600	2633100	2235400	2413400	3051500	2331600	2215000	2090000	4174500	1901200	3046500	2526600	2228200	2744400	678980	2518600	1793700
1383	Septin-7	SEPT7	SEPT7_HUMAN	51 kDa	Homo sapiens	943410	582980	698540	887050	864630	1220600	1463600	683000	915600	1020000	468430	599740	603390	1138300	717120	499310	698300	786620	565460	881800	840060	712360	410370	489840	0	817090	594540
1384	Septin-9	SEPT9	SEPT9_HUMAN	65 kDa	Homo sapiens	447760	418800	660060	841390	926220	750290	689920	692170	694580	766340	518550	667750	656500	981290	475830	652590	888070	651560	626050	414860	672380	559860	866420	547290	946260	485220	428040
1385	Sequestosome-1	SQSTM1	SQSTM_HUMAN	48 kDa	Homo sapiens	293510	0	0	0	0	0	48697	187610	325680	98531	0	0	195550	0	159830	249870	271650	0	161900	0	0	0	0	329910	300290	152200	0
1386	Serine beta-lactamase-like protein LACTB, mitochondrial	LACTB	LACTB_HUMAN	61 kDa	Homo sapiens	0	0	0	0	0	0	0	0	0	0	0	0	0	0	0	0	0	0	0	0	0	0	0	0	0	83268	0
1387	Serine hydroxymethyltransferase, mitochondrial	SHMT2	GLYM_HUMAN	56 kDa	Homo sapiens	483270	400860	829210	406770	474280	256060	575180	450320	337440	554530	289100	786990	378390	729030	881550	528320	608800	313450	531000	655730	503670	206900	432900	377130	0	706730	516540
1388	Serine palmitoyltransferase 1	SPTLC1	SPTC1_HUMAN	53 kDa	Homo sapiens	0	0	0	0	0	0	0	0	0	0	0	0	0	0	0	0	0	0	0	0	0	0	156020	0	0	0	0
1389	Serine protease HTRA1	HTRA1	HTRA1_HUMAN	51 kDa	Homo sapiens	0	0	0	0	0	0	0	289560	367880	0	0	0	0	0	0	353730	346160	0	0	0	0	0	0	0	0	217970	295080
1390	Serine--tRNA ligase, cytoplasmic	SARS	SYSC_HUMAN	59 kDa	Homo sapiens	885290	784110	991610	830630	714720	873680	795360	521420	752630	752320	655570	1060500	860570	680370	1225400	800890	974980	307500	1027600	743520	697030	862650	1307100	615270	249260	551140	571360
1391	Serine-threonine kinase receptor-associated protein	STRAP	STRAP_HUMAN	38 kDa	Homo sapiens	515060	563790	410580	330490	298730	352940	237060	377160	602970	273800	185250	437150	424710	454480	402620	238880	331120	349460	374580	365880	351990	476460	384890	398220	409640	282980	378120
1392	Serine/arginine repetitive matrix protein 1	SRRM1	SRRM1_HUMAN	102 kDa	Homo sapiens	0	0	0	110730	0	0	0	0	0	0	0	0	0	0	0	0	0	0	0	0	0	0	0	0	0	67003	0
1393	Serine/arginine repetitive matrix protein 2	SRRM2	SRRM2_HUMAN	300 kDa	Homo sapiens	249350	142670	262670	330110	215390	221780	420810	471440	428400	384880	280830	271300	212710	249060	327740	254290	414290	218430	310000	305000	190810	410810	473480	209150	391160	354690	161880
1394	Serine/arginine-rich splicing factor 1	SRSF1	SRSF1_HUMAN	28 kDa	Homo sapiens	748600	680590	1252400	1113900	1192300	610590	845450	1010700	655690	1202400	483710	1003400	480210	810540	1423900	660200	1131400	808970	599760	809060	463750	725680	743460	765100	1522100	600390	266150
1395	Serine/arginine-rich splicing factor 10	SRSF10	SRS10_HUMAN	31 kDa	Homo sapiens	0	0	0	0	0	0	0	0	0	0	0	0	0	216890	0	0	0	0	0	0	0	0	0	0	0	0	0
1396	Serine/arginine-rich splicing factor 11	SRSF11	SRS11_HUMAN	54 kDa	Homo sapiens	0	0	0	0	0	0	140560	144920	0	134080	0	72441	171360	0	0	0	0	0	0	0	204710	0	145790	0	0	0	0
1397	Serine/arginine-rich splicing factor 2	SRSF2	SRSF2_HUMAN	25 kDa	Homo sapiens	0	0	0	277810	0	0	0	0	0	0	0	0	0	0	0	0	0	0	0	98310	0	0	0	0	0	0	0
1398	Serine/arginine-rich splicing factor 3	SRSF3	SRSF3_HUMAN	19 kDa	Homo sapiens	482480	569760	803500	0	603760	532560	515190	653630	0	0	389920	861150	2149700	427300	1260200	0	1507500	376720	1510100	238350	906450	1485300	625100	844890	576920	2729000	269130
1399	Serine/arginine-rich splicing factor 6	SRSF6	SRSF6_HUMAN	40 kDa	Homo sapiens	0	0	227960	0	0	0	97944	0	0	0	0	0	0	92505	0	0	0	131460	0	0	298170	0	0	153290	164190	0	0
1400	Serine/arginine-rich splicing factor 7	SRSF7	SRSF7_HUMAN	27 kDa	Homo sapiens	284800	0	636760	1286100	1520800	694530	822740	737080	0	0	0	1256900	137830	0	589370	768000	728930	620290	0	0	1165600	498580	672330	863380	844730	0	0
1401	Serine/arginine-rich splicing factor 9	SRSF9	SRSF9_HUMAN	26 kDa	Homo sapiens	104800	158940	327520	279360	270770	112730	0	0	0	0	0	0	0	0	0	0	0	213350	0	0	0	212420	0	0	0	0	0
1402	Serine/threonine-protein kinase 10	STK10	STK10_HUMAN	112 kDa	Homo sapiens	0	0	0	0	0	0	0	0	0	0	0	0	28266	0	50058	0	0	0	0	0	0	0	0	0	0	0	0
1403	Serine/threonine-protein kinase 24	STK24	STK24_HUMAN	49 kDa	Homo sapiens	0	0	0	0	135290	0	0	0	0	0	0	0	0	0	0	0	0	0	0	0	0	0	0	0	0	0	0
1404	Serine/threonine-protein kinase Nek7	NEK7	NEK7_HUMAN	35 kDa	Homo sapiens	0	0	0	0	0	0	287890	0	0	356940	0	296620	0	403330	0	0	0	403560	362070	0	371720	0	133790	0	0	0	0
1405	Serine/threonine-protein kinase OSR1	OXSR1	OXSR1_HUMAN	58 kDa	Homo sapiens	158600	0	619290	271230	345210	333180	222430	310600	312300	266560	205550	194210	251000	179420	226340	228320	154200	177030	236860	228710	134500	377750	131440	165020	0	0	0
1406	Serine/threonine-protein kinase PAK 2	PAK2	PAK2_HUMAN	58 kDa	Homo sapiens	547450	222540	507440	0	317890	0	564070	223630	0	0	363650	0	464320	368120	0	0	0	0	0	517170	685680	0	0	416450	482930	0	0
1407	Serine/threonine-protein kinase PRP4 homolog	PRPF4B	PRP4B_HUMAN	117 kDa	Homo sapiens	0	0	0	0	0	0	0	0	0	0	0	0	0	0	0	34880	0	0	0	0	0	0	0	0	0	0	0
1408	Serine/threonine-protein phosphatase 2A 55 kDa regulatory subunit B alpha isoform	PPP2R2A	2ABA_HUMAN	52 kDa	Homo sapiens	0	0	198660	166400	175810	0	168340	191340	130300	125950	0	90765	0	0	93240	0	83057	0	81511	0	0	0	124940	0	0	0	0
1409	Serine/threonine-protein phosphatase 2A 56 kDa regulatory subunit delta isoform	PPP2R5D	2A5D_HUMAN	70 kDa	Homo sapiens	0	0	338390	0	0	0	336310	0	0	0	0	0	0	0	0	0	0	0	484030	0	317060	339500	420010	0	0	0	0
1410	Serine/threonine-protein phosphatase 2A 56 kDa regulatory subunit epsilon isoform	PPP2R5E	2A5E_HUMAN	55 kDa	Homo sapiens	0	0	0	0	0	0	0	0	0	0	0	0	0	0	0	0	0	0	0	0	0	81692	0	0	0	0	0
1411	Serine/threonine-protein phosphatase 2A 65 kDa regulatory subunit A alpha isoform	PPP2R1A	2AAA_HUMAN	65 kDa	Homo sapiens	547670	602000	975750	945560	1130900	376580	639510	781280	435200	637860	680340	919170	886300	947500	856820	902470	367510	822810	459520	847780	685690	607420	859170	710340	869750	729080	435990
1412	Serine/threonine-protein phosphatase 2A activator	PPP2R4	PTPA_HUMAN	41 kDa	Homo sapiens	0	0	0	0	0	365460	0	962420	405380	0	546660	0	0	330510	0	0	785660	0	0	0	484260	859700	0	0	0	548790	0
1413	Serine/threonine-protein phosphatase 4 regulatory subunit 1	PPP4R1	PP4R1_HUMAN	107 kDa	Homo sapiens	0	0	0	0	51780	0	0	0	0	119230	0	0	0	0	0	0	0	0	0	0	0	0	0	0	0	0	0
1414	Serine/threonine-protein phosphatase 5	PPP5C	PPP5_HUMAN	57 kDa	Homo sapiens	0	0	112190	0	0	0	0	0	0	0	0	102760	28283	0	0	0	0	0	0	0	0	0	0	0	0	0	0
1415	Serine/threonine-protein phosphatase 6 catalytic subunit	PPP6C	PPP6_HUMAN	35 kDa	Homo sapiens	0	0	0	125150	0	0	0	0	0	0	0	0	0	0	0	134960	0	0	0	0	0	81261	0	0	0	0	0
1416	Serine/threonine-protein phosphatase CPPED1	CPPED1	CPPED_HUMAN	36 kDa	Homo sapiens	195680	84177	0	310330	0	299810	0	168780	0	0	0	195460	0	0	0	0	59030	0	0	486430	0	0	202150	0	0	222840	0
1417	Serine/threonine-protein phosphatase PP1-alpha catalytic subunit	PPP1CA	PP1A_HUMAN	38 kDa	Homo sapiens	0	0	442560	492930	868990	210120	730250	0	906630	0	0	0	0	0	0	0	0	365750	0	0	0	392400	0	563030	0	0	105580
1418	Serine/threonine-protein phosphatase PP1-beta catalytic subunit	PPP1CB	PP1B_HUMAN	37 kDa	Homo sapiens	0	0	0	0	420600	0	407330	266620	95566	158230	0	0	138280	0	919400	313800	359400	0	413330	0	0	0	0	0	0	0	0
1419	Serotransferrin	TF	TRFE_HUMAN	77 kDa	Homo sapiens	358880	346370	364810	493850	282300	495890	238770	534520	282460	214150	321800	488370	168730	402280	193280	456610	391520	559280	385280	367270	503330	423840	327960	551260	539620	277480	269750
1420	Serpin B6	SERPINB6	SPB6_HUMAN	43 kDa	Homo sapiens	400620	416050	621980	302800	546630	252750	265380	613150	482890	473830	244470	348710	370810	461610	433840	480010	375700	291720	506460	385290	309550	0	220210	505080	0	162110	306300
1421	Serpin H1	SERPINH1	SERPH_HUMAN	46 kDa	Homo sapiens	5003900	5007100	7917800	8113800	6978900	6204000	7597700	6635400	5857600	6733600	3716700	5019100	6082100	4958900	6387900	7638900	7937600	6498100	5673200	5563400	5312100	7383200	8360200	3734800	3890900	5923600	5226200
1422	Serrate RNA effector molecule homolog	SRRT	SRRT_HUMAN	101 kDa	Homo sapiens	122870	0	0	0	0	0	163370	110230	0	0	0	0	0	0	0	0	0	0	0	0	157330	0	0	0	375030	240740	0
1423	Serum albumin	ALB	ALBU_HUMAN	69 kDa	Homo sapiens	12900000	11100000	29700000	18100000	14700000	12500000	4789800	4956500	5696800	13600000	7052300	8460600	2381200	3370700	8781200	23800000	24500000	11500000	18200000	10600000	12900000	6050500	9886500	5293000	16200000	16300000	8713100
1424	Serum paraoxonase/arylesterase 2	PON2	PON2_HUMAN	39 kDa	Homo sapiens	0	0	336410	324500	0	81657	309450	0	282780	760530	187040	582780	0	0	577770	170950	315930	0	355950	0	138330	295510	646940	256440	0	0	128040
1425	Sialic acid synthase	NANS	SIAS_HUMAN	40 kDa	Homo sapiens	1229300	689780	593250	384520	0	187930	302430	634170	827400	837140	673070	0	0	0	833120	260130	160560	852230	417060	0	1180400	98701	830290	836840	0	146180	0
1426	Sideroflexin-1	SFXN1	SFXN1_HUMAN	36 kDa	Homo sapiens	0	0	0	0	0	40889	0	0	0	0	0	0	0	0	0	0	0	0	0	0	0	0	0	0	0	0	0
1427	Sideroflexin-3	SFXN3	SFXN3_HUMAN	36 kDa	Homo sapiens	350420	0	0	0	170240	0	0	0	0	0	0	0	0	0	0	0	0	0	0	0	0	0	0	0	0	0	0
1428	Signal peptidase complex catalytic subunit SEC11A	SEC11A	SC11A_HUMAN	21 kDa	Homo sapiens	0	197140	0	0	405920	323430	0	273820	0	0	0	0	0	0	0	0	0	0	0	0	297880	0	354320	0	0	0	0
1429	Signal peptidase complex subunit 2	SPCS2	SPCS2_HUMAN	25 kDa	Homo sapiens	0	0	0	0	82043	243130	66775	0	0	0	0	372630	0	130620	46294	0	0	292680	0	0	324460	252430	81088	0	0	0	44788
1430	Signal peptidase complex subunit 3	SPCS3	SPCS3_HUMAN	20 kDa	Homo sapiens	0	0	0	428070	0	0	400080	0	0	0	0	0	0	0	0	0	0	444210	0	0	434000	442620	0	0	0	0	0
1431	Signal peptide, CUB and EGF-like domain-containing protein 3	SCUBE3	SCUB3_HUMAN	109 kDa	Homo sapiens	0	0	0	76869	0	0	0	0	0	0	0	0	0	0	0	0	0	0	0	0	0	206400	68336	0	0	66935	0
1432	Signal recognition particle 14 kDa protein	SRP14	SRP14_HUMAN	15 kDa	Homo sapiens	1064600	0	0	0	0	1142700	0	0	0	0	363110	1096400	0	264580	0	264610	0	992350	0	456510	816110	1555100	1740600	1464300	0	0	576660
1433	Signal recognition particle 54 kDa protein	SRP54	SRP54_HUMAN	56 kDa	Homo sapiens	0	0	0	0	0	0	315530	542560	0	0	0	0	0	0	0	0	0	0	0	0	0	0	0	0	0	0	0
1434	Signal recognition particle 9 kDa protein	SRP9	SRP09_HUMAN	10 kDa	Homo sapiens	1214500	396610	766630	719070	857570	0	814380	731600	0	589840	1045400	597670	711990	0	530790	863590	1362600	0	514210	446430	596930	0	1146400	601060	0	0	361490
1435	Signal recognition particle receptor subunit alpha	SRPR	SRPR_HUMAN	70 kDa	Homo sapiens	0	221610	231460	424390	0	408050	359660	0	0	0	0	0	315870	148110	243910	0	0	0	665180	161330	223910	0	0	617270	0	158250	0
1436	Signal recognition particle receptor subunit beta	SRPRB	SRPRB_HUMAN	30 kDa	Homo sapiens	0	496370	433930	601090	510870	481790	780480	529590	381430	0	0	0	485070	305570	0	359200	294100	0	271570	0	359090	391040	230780	500350	0	544000	174630
1437	Signal recognition particle subunit SRP68	SRP68	SRP68_HUMAN	71 kDa	Homo sapiens	178990	0	116330	76113	167060	201520	136750	198360	173020	94467	0	205320	142660	84854	72533	148960	123820	187830	121850	73880	315340	179290	302030	0	96413	182320	43724
1438	Signal recognition particle subunit SRP72	SRP72	SRP72_HUMAN	75 kDa	Homo sapiens	234540	0	79156	285930	222200	172910	151650	230540	133800	262190	239960	311370	136550	263680	381930	165780	51903	89661	432200	150960	145070	378620	461930	407500	168930	273420	0
1439	Signal transducer and activator of transcription 1-alpha/beta	STAT1	STAT1_HUMAN	87 kDa	Homo sapiens	685480	620960	836400	758230	862120	783340	702350	1233700	878270	1047000	652700	983940	404410	686740	699900	449030	592090	680920	769580	482340	923240	591820	752400	385700	313890	468510	273590
1440	Signal transducer and activator of transcription 6	STAT6	STAT6_HUMAN	94 kDa	Homo sapiens	0	0	0	0	0	0	0	0	0	0	0	0	70530	0	65428	0	0	0	32699	0	0	0	0	0	0	0	0
1441	Single-stranded DNA-binding protein, mitochondrial	SSBP1	SSBP_HUMAN	17 kDa	Homo sapiens	0	0	0	0	0	0	0	0	0	0	0	602300	0	0	0	0	0	0	0	0	0	0	0	0	0	0	0
1442	Small glutamine-rich tetratricopeptide repeat-containing protein alpha	SGTA	SGTA_HUMAN	34 kDa	Homo sapiens	0	0	0	450810	0	0	103680	196670	0	312130	0	0	0	0	113580	98839	0	192910	186480	0	0	0	0	0	0	0	0
1443	Small nuclear ribonucleoprotein Sm D1	SNRPD1	SMD1_HUMAN	13 kDa	Homo sapiens	0	0	0	0	0	0	0	0	0	0	0	0	0	0	0	0	655410	0	0	0	0	0	0	0	0	0	0
1444	Small nuclear ribonucleoprotein Sm D2	SNRPD2	SMD2_HUMAN	14 kDa	Homo sapiens	809240	0	1064000	0	240340	0	185820	172140	145350	0	0	0	0	0	0	778980	893910	256700	0	566880	0	1039000	830560	1231600	163360	246270	0
1445	Small nuclear ribonucleoprotein Sm D3	SNRPD3	SMD3_HUMAN	14 kDa	Homo sapiens	0	0	0	0	0	592800	0	310400	0	249850	0	0	0	0	271130	298390	275810	480640	316150	0	330580	0	0	0	0	215040	0
1446	Small nuclear ribonucleoprotein-associated proteins B and B'	SNRPB	RSMB_HUMAN	25 kDa	Homo sapiens	0	0	0	0	0	0	671250	0	0	0	0	0	0	0	0	0	0	0	0	0	0	0	0	0	0	0	0
1447	Sodium/potassium-transporting ATPase subunit alpha-1	ATP1A1	AT1A1_HUMAN	113 kDa	Homo sapiens	308220	266550	784350	407180	671390	434930	492370	214270	306690	0	124480	419150	1151600	160730	1478800	420100	466330	386440	1082500	106900	254110	453800	1074900	243840	491800	501450	134980
1448	Sodium/potassium-transporting ATPase subunit beta-3	ATP1B3	AT1B3_HUMAN	32 kDa	Homo sapiens	281420	0	394480	0	0	431600	0	0	314450	284480	299740	0	0	0	0	0	0	269960	0	294900	294950	0	0	0	0	346020	207230
1449	Sorcin	SRI	SORCN_HUMAN	22 kDa	Homo sapiens	313760	218310	490070	409920	232480	252640	309550	0	404600	586950	453130	373010	501490	437310	428320	0	439250	0	369230	311990	264250	415670	423780	445340	0	428110	0
1450	Sorting and assembly machinery component 50 homolog	SAMM50	SAM50_HUMAN	52 kDa	Homo sapiens	0	0	0	0	0	0	74502	0	0	0	0	0	0	0	0	0	0	0	0	0	0	0	0	0	0	0	0
1451	Sorting nexin-12	SNX12	SNX12_HUMAN	20 kDa	Homo sapiens	0	0	0	0	0	0	176850	176070	0	0	0	0	100210	0	0	0	0	0	0	0	0	0	0	0	0	0	0
1452	Sorting nexin-2	SNX2	SNX2_HUMAN	58 kDa	Homo sapiens	0	0	152360	121250	0	0	88029	220360	0	0	206650	420420	91532	0	142670	0	286850	157130	133890	0	159070	0	0	0	0	0	0
1453	Sorting nexin-3	SNX3	SNX3_HUMAN	19 kDa	Homo sapiens	0	0	382240	352280	0	0	252050	330130	400230	403570	102910	0	0	239140	383470	296440	363650	0	217260	0	341700	543580	453110	172790	0	0	0
1454	Sorting nexin-6	SNX6	SNX6_HUMAN	47 kDa	Homo sapiens	284680	0	0	0	0	84029	0	0	361710	0	159520	137940	0	134270	0	0	0	0	22166	315740	221080	360900	0	143090	0	0	0
1455	Sorting nexin-9	SNX9	SNX9_HUMAN	67 kDa	Homo sapiens	71527	0	552520	828940	535570	145340	0	723100	642870	594940	0	0	712960	125730	687150	746210	0	0	626160	0	0	525450	456830	0	0	544330	0
1456	Spectrin alpha chain, non-erythrocytic 1	SPTAN1	SPTN1_HUMAN	285 kDa	Homo sapiens	516230	421970	474320	597520	511680	492750	529390	514110	466760	484810	507570	348860	516670	491060	438640	492700	449310	468510	442540	445200	387750	488010	481180	401330	299110	493590	396750
1457	Spectrin beta chain, non-erythrocytic 1	SPTBN1	SPTB2_HUMAN	275 kDa	unknown	414630	352080	547820	462620	507990	450230	523740	396800	416600	433200	430080	385770	485290	336870	451140	485290	539600	488780	563230	393830	353890	624590	499600	343240	253680	586970	290220
1458	Spermidine synthase	SRM	SPEE_HUMAN	34 kDa	Homo sapiens	0	273190	403010	296940	283480	426000	245620	253220	274540	321450	258300	524940	373800	0	234000	329280	255670	0	375490	362480	254030	257550	347460	0	0	287780	0
1459	Spermine synthase	SMS	SPSY_HUMAN	41 kDa	Homo sapiens	0	0	0	0	128180	0	0	420560	0	0	82958	169770	0	0	0	0	0	0	0	318100	0	30562	0	0	0	0	0
1460	Spliceosome RNA helicase DDX39B	DDX39B	DX39B_HUMAN	49 kDa	Homo sapiens	1136500	0	729430	1438900	1241700	273250	500730	318510	1028200	564380	434710	297770	635740	560240	660790	740500	183560	0	418720	424130	176160	950830	673670	207610	0	1223900	769060
1461	Splicing factor 1	SF1	SF01_HUMAN	68 kDa	Homo sapiens	0	0	0	240220	182030	0	262760	368130	290800	179430	0	0	227530	0	128690	158470	228330	0	234570	0	0	0	183640	0	0	0	183280
1462	Splicing factor 3A subunit 1	SF3A1	SF3A1_HUMAN	89 kDa	Homo sapiens	578220	0	0	700850	97537	0	667800	302240	693490	271710	0	0	273180	0	220380	548720	360240	0	420370	0	778290	0	905960	0	137850	324310	0
1463	Splicing factor 3A subunit 2	SF3A2	SF3A2_HUMAN	49 kDa	Homo sapiens	0	0	0	0	0	0	0	0	0	0	0	0	0	0	0	0	0	0	0	0	0	85688	0	0	0	0	0
1464	Splicing factor 3A subunit 3	SF3A3	SF3A3_HUMAN	59 kDa	Homo sapiens	333730	0	193260	357520	0	125730	0	289250	172250	237900	280510	282110	235120	0	220960	266270	162910	353660	150080	289880	267480	323290	0	0	0	235810	0
1465	Splicing factor 3B subunit 1	SF3B1	SF3B1_HUMAN	146 kDa	Homo sapiens	148090	0	178280	214280	276180	158950	259780	260280	261480	389910	0	230170	105730	102490	148190	238680	221370	136090	346150	0	266870	199950	188460	246870	104760	227000	0
1466	Splicing factor 3B subunit 2	SF3B2	SF3B2_HUMAN	100 kDa	Homo sapiens	175170	0	379940	344760	210670	0	195110	254100	214730	193690	93885	208430	197410	116310	135440	229470	216620	207290	151490	128400	105350	107250	202320	144290	0	0	138760
1467	Splicing factor 3B subunit 3	SF3B3	SF3B3_HUMAN	136 kDa	Homo sapiens	476740	1080200	410880	721340	197980	212070	249510	463080	484540	667540	235710	211280	589170	0	308250	416710	244700	0	631100	925420	98316	1212900	698770	384600	207880	442360	1358900
1468	Splicing factor U2AF 35 kDa subunit	U2AF1	U2AF1_HUMAN	28 kDa	Homo sapiens	0	0	0	0	0	495040	0	0	0	0	0	300420	0	0	0	0	0	414970	297510	0	507600	744480	0	645540	0	0	0
1469	Splicing factor U2AF 65 kDa subunit	U2AF2	U2AF2_HUMAN	54 kDa	Homo sapiens	532670	408180	311220	120020	317950	301780	0	0	191040	676250	635010	430300	288820	338230	0	569760	340340	402970	411020	0	321060	0	429310	346370	0	94471	0
1470	Splicing factor, proline- and glutamine-rich	SFPQ	SFPQ_HUMAN	76 kDa	Homo sapiens	591870	383400	1228000	1141800	1090000	531970	938770	990760	625490	952200	571550	795920	956090	833690	938900	881240	681710	824060	1058300	766580	548550	704390	488620	527770	516650	861540	955520
1471	Squamous cell carcinoma antigen recognized by T-cells 3	SART3	SART3_HUMAN	110 kDa	Homo sapiens	0	0	0	0	0	0	0	29439	0	0	0	0	0	0	0	0	0	0	0	0	0	0	0	0	0	0	0
1472	Src substrate cortactin	CTTN	SRC8_HUMAN	62 kDa	Homo sapiens	685220	531220	313380	302610	461050	674940	428080	637720	982640	197850	244750	459870	433580	781140	512170	516990	401570	476840	356760	489830	569090	631670	599030	511250	211950	347410	360090
1473	Staphylococcal nuclease domain-containing protein 1	SND1	SND1_HUMAN	102 kDa	Homo sapiens	741190	528080	654420	574360	500630	699690	1094800	952360	934640	594210	784640	774440	670280	735390	663350	547730	798250	757250	620990	738770	724010	790970	417220	678850	685250	842080	586180
1474	Stathmin	STMN1	STMN1_HUMAN	17 kDa	Homo sapiens	793510	555440	740470	507050	744430	761830	788940	657770	467510	1660100	731980	1411700	541350	703220	965530	939240	697960	536590	953840	630320	1229700	1130000	860890	484720	377480	460540	510390
1475	Sterol O-acyltransferase 1	SOAT1	SOAT1_HUMAN	65 kDa	Homo sapiens	0	0	0	0	0	0	0	0	0	418310	0	0	238000	0	201790	0	0	0	0	0	0	0	163380	0	0	0	0
1476	Sterol-4-alpha-carboxylate 3-dehydrogenase, decarboxylating	NSDHL	NSDHL_HUMAN	42 kDa	Homo sapiens	0	0	333050	180310	0	0	296010	0	206120	39193	0	0	0	0	0	166120	185400	0	0	0	0	0	0	0	266390	243490	0
1477	Stomatin-like protein 2, mitochondrial	STOML2	STML2_HUMAN	39 kDa	Homo sapiens	381210	508950	823600	448260	542420	377190	769110	1043300	513730	519540	296350	590240	263880	0	404250	1164100	1049100	550140	554100	630840	545720	451360	1107900	421550	474870	0	113910
1478	Stress-70 protein, mitochondrial	HSPA9	GRP75_HUMAN	74 kDa	Homo sapiens	2026700	924220	1442400	1095500	974350	1138400	1532700	1200000	895530	1626800	1376500	790460	1603100	1344900	983570	1398700	2000300	1206600	1191900	1332600	1119400	978350	1999200	731540	960530	1534300	877650
1479	Stress-induced-phosphoprotein 1	STIP1	STIP1_HUMAN	63 kDa	Homo sapiens	325570	384130	462250	563530	307350	316500	729000	665650	1135300	429260	322270	438960	671290	415940	533280	563060	703540	386280	558210	359650	692320	624660	510000	506510	621840	594740	423610
1480	Succinate dehydrogenase [ubiquinone] flavoprotein subunit, mitochondrial	SDHA	SDHA_HUMAN	73 kDa	Homo sapiens	251290	0	670930	680680	560790	0	0	800030	0	603360	0	494610	776810	0	748430	811510	0	0	682200	289830	253950	593430	736510	129360	236420	0	0
1481	Succinyl-CoA:3-ketoacid coenzyme A transferase 1, mitochondrial	OXCT1	SCOT1_HUMAN	56 kDa	Homo sapiens	224880	0	0	0	0	0	0	0	0	0	0	0	0	0	138690	0	139750	0	0	0	0	0	0	0	0	0	0
1482	Sulfatase-modifying factor 2	SUMF2	SUMF2_HUMAN	34 kDa	Homo sapiens	0	0	429390	524510	0	233960	0	249380	202590	245590	0	0	0	0	0	358770	233470	0	0	155380	0	0	52186	0	0	230480	0
1483	Superoxide dismutase [Cu-Zn]	SOD1	SODC_HUMAN	16 kDa	Homo sapiens	1304100	1908800	1486200	586550	1187700	3128200	705230	2120200	1169100	2433700	780310	1712100	2230800	862890	1590000	1749600	1508600	3319600	1322400	973170	2373400	2827700	1701300	1274300	587930	721460	1218900
1484	Superoxide dismutase [Mn], mitochondrial	SOD2	SODM_HUMAN	25 kDa	Homo sapiens	0	0	449770	0	630800	0	0	0	0	531430	0	0	0	0	0	390040	225430	0	191460	0	0	0	0	0	0	0	0
1485	Suppressor of G2 allele of SKP1 homolog	SUGT1	SUGT1_HUMAN	41 kDa	Homo sapiens	0	0	0	0	0	318600	286270	149640	191430	0	0	0	202170	193740	147960	0	226210	0	255390	0	0	281090	703220	446210	0	0	0
1486	Surfeit locus protein 4	SURF4	SURF4_HUMAN	30 kDa	Homo sapiens	710990	452370	621860	130200	457190	453150	500940	492000	884110	678740	506020	979710	950600	0	851960	1327100	1024800	0	947710	0	985210	1059300	822270	774350	1581200	1066300	0
1487	Switch-associated protein 70	SWAP70	SWP70_HUMAN	69 kDa	Homo sapiens	0	87811	0	0	0	0	0	0	0	0	0	0	0	0	0	0	0	0	0	0	0	0	0	0	0	0	0
1488	Symplekin	SYMPK	SYMPK_HUMAN	141 kDa	Homo sapiens	0	0	0	383640	0	0	0	0	0	0	0	0	0	0	0	0	0	0	0	0	0	0	0	0	0	0	0
1489	Synaptic vesicle membrane protein VAT-1 homolog	VAT1	VAT1_HUMAN	42 kDa	Homo sapiens	945490	792900	445020	891830	1463200	600240	1025500	790310	1027700	587860	650820	736670	288310	819220	282380	757210	896730	436900	1396300	417700	696430	747310	482520	1406100	353110	1192700	335490
1490	Synaptobrevin homolog YKT6	YKT6	YKT6_HUMAN	22 kDa	Homo sapiens	175680	0	0	0	0	0	0	0	0	0	151190	0	0	0	0	0	0	0	0	0	0	161680	0	0	0	0	0
1491	Synaptonemal complex protein SC65	LEPREL4	SC65_HUMAN	50 kDa	Homo sapiens	0	0	0	0	274680	0	215350	205360	0	0	0	0	0	0	0	0	86832	0	0	0	0	0	0	0	0	192210	0
1492	Synaptopodin-2	SYNPO2	SYNP2_HUMAN	118 kDa	Homo sapiens	0	0	0	0	0	0	398120	0	0	0	0	0	0	0	0	0	0	0	0	0	0	0	409760	0	0	275740	0
1493	Synaptosomal-associated protein 23	SNAP23	SNP23_HUMAN	23 kDa	Homo sapiens	0	0	396160	0	0	0	301570	0	0	0	0	0	0	0	0	462350	0	0	382410	0	0	0	0	232520	0	0	0
1494	Syncoilin	SYNC	SYNCI_HUMAN	55 kDa	Homo sapiens	0	0	250170	156580	0	0	189010	0	0	117530	0	0	0	0	0	0	204230	0	248700	0	0	0	0	0	0	0	0
1495	Synembryn-A	RIC8A	RIC8A_HUMAN	60 kDa	Homo sapiens	0	0	132590	211110	77332	55463	73457	0	84856	0	0	97292	122010	0	178510	103780	51462	0	226670	0	37964	0	94627	0	0	139720	0
1496	Syntaxin-12	STX12	STX12_HUMAN	32 kDa	Homo sapiens	460720	382410	531850	0	0	990780	0	0	473030	0	206200	480990	65988	582550	330040	140850	116900	510400	0	277230	379290	948190	448410	630060	0	0	0
1497	Syntaxin-7	STX7	STX7_HUMAN	30 kDa	Homo sapiens	421070	0	0	0	0	370290	0	0	788500	0	511480	486490	0	605100	0	0	0	506710	0	305480	568430	449360	0	498850	0	0	365350
1498	Syntaxin-binding protein 3	STXBP3	STXB3_HUMAN	68 kDa	Homo sapiens	0	0	0	0	0	0	0	0	0	0	0	0	0	0	0	0	0	0	32598	0	0	0	0	0	0	0	0
1499	Syntenin-1	SDCBP	SDCB1_HUMAN	32 kDa	Homo sapiens	0	0	0	0	0	0	0	283090	0	0	0	0	531910	0	0	0	0	0	0	0	0	0	423040	0	594910	0	0
1500	T-complex protein 1 subunit alpha	TCP1	TCPA_HUMAN	60 kDa	Homo sapiens	718000	864760	815920	568660	783340	910370	661040	334010	502600	605410	709140	1103000	561550	456590	576640	474410	835030	823480	314020	700260	580000	746610	539390	911480	403530	591940	722800
1501	T-complex protein 1 subunit beta	CCT2	TCPB_HUMAN	57 kDa	Homo sapiens	901340	745320	728450	1327500	1224800	885010	925540	833470	711120	1396100	658460	823100	888110	795000	1014800	1078800	1812300	1007300	1535500	730130	1515800	673520	1381300	1046800	725950	835970	1002900
1502	T-complex protein 1 subunit delta	CCT4	TCPD_HUMAN	58 kDa	Homo sapiens	1116600	948320	1394000	1219300	1405300	1035400	1697300	1182600	1149500	1436700	1296800	1289200	1064900	1342800	626020	1417700	1234800	1263000	1099500	1548600	861950	1544200	1423300	995890	1365300	897950	886440
1503	T-complex protein 1 subunit epsilon	CCT5	TCPE_HUMAN	60 kDa	Homo sapiens	999160	645670	1010800	835110	849900	1036300	1423300	1546200	1450000	1116300	849980	1938200	715520	940740	1169200	1226000	1093400	1311500	1357200	752670	601700	786690	1180200	1096900	819460	1474700	741920
1504	T-complex protein 1 subunit eta	CCT7	TCPH_HUMAN	59 kDa	Homo sapiens	931840	617990	886930	1081200	614220	807770	911100	747180	982060	811320	1282300	716510	752870	837780	641600	811630	747300	724110	717840	644910	825860	1028600	776320	845460	781340	742900	274300
1505	T-complex protein 1 subunit gamma	CCT3	TCPG_HUMAN	61 kDa	Homo sapiens	1102400	1702300	1248600	868400	908530	1201800	1130600	728440	1325900	1125200	1267800	1560300	1148300	922650	915900	760420	988910	736130	1036700	461350	1064200	1081400	1263700	2034000	874720	1230400	680030
1506	T-complex protein 1 subunit theta	CCT8	TCPQ_HUMAN	60 kDa	Homo sapiens	1245700	934310	825350	1072300	655190	1326300	943950	647180	1061000	650930	872460	1043300	809430	1095100	805320	1039200	906320	1093100	401110	1084900	1034900	860600	1185000	723940	993210	1001100	1249500
1507	T-complex protein 1 subunit zeta	CCT6A	TCPZ_HUMAN	58 kDa	Homo sapiens	1251300	799890	1402600	1288800	1667400	3057800	1995500	873240	1521100	777960	1692300	938430	902210	1305900	936850	1023100	912080	1248400	1172600	1666100	1127600	1097300	1104800	1354500	704680	1602100	1296000
1508	TAR DNA-binding protein 43	TARDBP	TADBP_HUMAN	45 kDa	Homo sapiens	996060	346400	337250	155400	250690	444480	563930	676480	815900	440640	444200	407240	740970	999700	933810	1455600	863900	393420	414800	408030	597310	426470	883150	413010	366390	426780	119860
1509	TATA-binding protein-associated factor 2N	TAF15	RBP56_HUMAN	62 kDa	Homo sapiens	0	0	372230	546940	0	0	446470	0	0	0	0	0	317360	0	0	325040	0	0	369190	194330	0	450460	138250	0	0	254180	0
1510	TBC1 domain family member 13	TBC1D13	TBC13_HUMAN	47 kDa	Homo sapiens	0	0	0	0	0	0	0	0	0	0	0	0	0	0	99888	0	83741	0	0	0	0	0	0	0	0	0	0
1511	THO complex subunit 4	ALYREF	THOC4_HUMAN	27 kDa	Homo sapiens	636310	0	849230	829770	926080	390120	600940	779480	698970	0	366750	407050	816700	673760	504060	613590	812090	0	0	762800	737920	631440	1199800	953740	741370	334820	393710
1512	TLD domain-containing protein 1	TLDC1	TLDC1_HUMAN	51 kDa	Homo sapiens	0	0	0	0	0	0	0	0	0	325260	0	0	0	0	0	327070	258900	0	0	0	0	0	0	0	0	0	0
1513	TOM1-like protein 2	TOM1L2	TM1L2_HUMAN	56 kDa	Homo sapiens	0	0	0	0	371300	0	334560	330800	0	0	0	0	0	0	0	0	0	0	0	0	0	0	0	0	0	0	0
1514	TSC22 domain family protein 2	TSC22D2	T22D2_HUMAN	79 kDa	Homo sapiens	0	0	0	0	0	0	476880	0	0	0	0	0	0	0	0	0	0	303490	0	0	0	0	0	0	0	0	0
1515	Talin-1	TLN1	TLN1_HUMAN	270 kDa	Homo sapiens	672460	699880	1049200	981420	957380	743350	1066600	1102500	794890	815810	716460	823130	1056400	736100	965130	908820	814720	845630	986880	685210	804130	958330	836960	746260	948210	902760	613910
1516	Target of Myb protein 1	TOM1	TOM1_HUMAN	54 kDa	Homo sapiens	0	0	0	0	133500	0	0	0	0	0	0	196190	470260	0	398510	0	0	0	0	0	251270	117670	275130	0	0	277980	0
1517	Tenascin	TNC	TENA_HUMAN	241 kDa	Homo sapiens	0	0	0	473090	0	0	467610	737600	502840	0	0	154400	0	0	0	1039000	316890	889350	0	306870	163360	266540	255590	214380	639180	477750	501220
1518	Tensin-1	TNS1	TENS1_HUMAN	186 kDa	Homo sapiens	0	0	0	186240	326250	262140	96772	389930	318100	352590	186630	428620	212820	0	294640	173640	282750	130300	176570	0	0	264890	410720	250900	391840	328100	0
1519	Testin	TES	TES_HUMAN	48 kDa	Homo sapiens	0	0	0	0	0	0	0	0	0	0	0	0	0	116820	0	31330	25387	0	0	0	0	0	0	0	0	0	0
1520	Testis-expressed sequence 10 protein	TEX10	TEX10_HUMAN	106 kDa	Homo sapiens	0	0	0	0	34179	0	0	0	0	0	0	0	0	0	0	0	96246	0	0	0	0	0	0	0	0	0	0
1521	Thioredoxin	TXN	THIO_HUMAN	12 kDa	Homo sapiens	500410	1003200	0	1702200	5031600	0	2068500	5342600	5566000	1537100	584940	906600	939890	272240	414610	4371100	4888300	859300	1823800	423600	1082400	1338300	1235900	458140	0	2354500	1426900
1522	Thioredoxin domain-containing protein 12	TXNDC12	TXD12_HUMAN	19 kDa	Homo sapiens	0	0	291120	321590	273650	0	144250	229540	0	0	0	0	0	0	0	289140	0	0	0	0	0	0	280530	0	0	0	0
1523	Thioredoxin domain-containing protein 17	TXNDC17	TXD17_HUMAN	14 kDa	Homo sapiens	191720	0	1320300	0	1498400	342080	1861500	0	1427100	0	144160	427020	1184600	0	1362700	0	1194900	283510	0	0	298570	415330	0	0	0	1019400	807760
1524	Thioredoxin domain-containing protein 5	TXNDC5	TXND5_HUMAN	48 kDa	Homo sapiens	860340	688760	1729700	1469400	1007500	1049000	1557800	1036700	1300900	1031900	856520	1460800	931010	938340	952520	1243900	1267300	1854600	1370300	804090	886380	1477400	1739000	1107800	1106800	832760	653240
1525	Thioredoxin reductase 1, cytoplasmic	TXNRD1	TRXR1_HUMAN	71 kDa	Homo sapiens	777870	408720	988240	888520	2149700	998410	1656800	667120	424630	755720	616620	472340	356530	239610	1065100	1438700	683590	673770	491950	180500	601960	806210	973560	250840	411460	862440	641650
1526	Thioredoxin-dependent peroxide reductase, mitochondrial	PRDX3	PRDX3_HUMAN	28 kDa	Homo sapiens	1274900	1347900	2047300	1679800	1649800	1462300	1072100	1473700	2051000	1088700	0	1489200	1174900	842780	982570	1569500	1433800	1045400	1271600	824330	1601200	1100800	1431200	784610	0	968170	876070
1527	Thioredoxin-like protein 1	TXNL1	TXNL1_HUMAN	32 kDa	Homo sapiens	670780	520680	0	415070	395280	1071600	454580	673510	798660	403770	335300	819720	639990	436160	695170	683110	545650	852370	510370	954130	722030	630090	397760	875670	0	423840	186920
1528	Thioredoxin-related transmembrane protein 1	TMX1	TMX1_HUMAN	32 kDa	Homo sapiens	420310	0	0	168120	586370	419080	0	0	0	0	136790	0	0	0	0	285060	303410	0	0	0	0	145610	0	0	0	457550	69517
1529	Threonine--tRNA ligase, cytoplasmic	TARS	SYTC_HUMAN	83 kDa	Homo sapiens	548670	382910	669650	510560	517810	385820	552520	661700	427620	771850	466650	427100	657240	557480	823200	418300	715000	500570	492070	425600	468310	447430	460060	597260	460610	485460	347040
1530	Thrombospondin-1	THBS1	TSP1_HUMAN	129 kDa	Homo sapiens	326020	356380	588800	576070	1093000	685980	652580	717050	673450	487550	271130	577580	534550	628100	505930	650610	477940	734970	721690	808400	454130	636860	419380	415460	216970	362860	373600
1531	Thy-1 membrane glycoprotein	THY1	THY1_HUMAN	18 kDa	Homo sapiens	2004900	2738800	4101700	6257000	5270200	3196000	1335300	2118800	1627400	3499900	2038100	3266800	1785800	2714400	2808000	4989900	0	2747600	2844300	2884300	3227100	3636200	1773200	2992500	1847100	1157400	2608200
1532	Thymidylate kinase	DTYMK	KTHY_HUMAN	24 kDa	Homo sapiens	0	0	0	0	0	0	137000	0	0	0	0	107230	0	0	0	0	0	0	0	0	0	86167	0	0	0	0	0
1533	Thymosin beta-10	TMSB10	TYB10_HUMAN	5 kDa	Homo sapiens	1884900	3648200	7823300	6537700	7122200	6973800	9432500	0	8047600	11700000	4665300	7433000	9737700	5542700	8035700	7231800	6995800	4860600	7187800	5660300	2395200	8790000	7846400	4267700	3797500	5898200	2588900
1534	Thymosin beta-4	TMSB4X	TYB4_HUMAN	5 kDa	Homo sapiens	5615300	13500000	13800000	12500000	6620400	9652300	35800000	12200000	6885800	6575100	15000000	12200000	15200000	8614500	11400000	6222000	6476500	10600000	15600000	8087300	6942800	6944800	11100000	11600000	14700000	3557600	14400000
1535	Thyroid hormone receptor-associated protein 3	THRAP3	TR150_HUMAN	109 kDa	Homo sapiens	153490	0	337610	350990	407670	95148	0	643110	520950	0	279840	0	0	256890	0	966300	0	0	378400	178310	217930	0	215290	0	279330	0	0
1536	Thyroid receptor-interacting protein 6	TRIP6	TRIP6_HUMAN	50 kDa	Homo sapiens	577420	228680	398670	364920	410230	641360	0	507790	783130	0	0	512060	472520	343470	0	0	266480	410210	412340	0	499060	0	0	487220	0	0	0
1537	Toll-interacting protein	TOLLIP	TOLIP_HUMAN	30 kDa	Homo sapiens	0	0	225150	0	222560	0	0	246530	0	223360	0	0	229700	0	240920	245560	228050	0	0	0	0	0	172590	0	142180	0	0
1538	Torsin-1A	TOR1A	TOR1A_HUMAN	38 kDa	Homo sapiens	0	0	0	0	0	0	0	55191	0	0	0	0	0	0	0	0	0	0	0	0	0	0	0	0	0	0	0
1539	Torsin-1A-interacting protein 1	TOR1AIP1	TOIP1_HUMAN	66 kDa	Homo sapiens	0	0	0	434850	65475	0	20926	26959	70233	0	0	0	0	0	0	0	14499	0	0	0	0	0	0	0	0	0	0
1540	Torsin-1A-interacting protein 2	TOR1AIP2	TOIP2_HUMAN	51 kDa	Homo sapiens	0	0	0	0	0	0	0	0	0	0	0	0	231710	0	0	0	0	0	0	0	0	0	0	0	0	0	0
1541	Trafficking protein particle complex subunit 5	TRAPPC5	TPPC5_HUMAN	21 kDa	Homo sapiens	0	0	0	0	0	0	0	0	0	0	0	0	0	0	71301	0	0	0	0	0	0	0	0	0	0	0	0
1542	Trans-Golgi network integral membrane protein 2	TGOLN2	TGON2_HUMAN	51 kDa	Homo sapiens	76921	0	0	0	0	0	0	0	0	0	95018	103530	0	115280	0	61290	0	0	0	95448	0	202250	0	0	0	0	0
1543	Transaldolase	TALDO1	TALDO_HUMAN	38 kDa	Homo sapiens	454840	531510	568460	618900	693940	613360	374640	663020	452540	820640	431340	625900	1051000	279990	805740	735340	647150	576620	863100	559940	854620	452330	682970	517100	431900	1061200	0
1544	Transcription elongation factor A protein 1	TCEA1	TCEA1_HUMAN	34 kDa	Homo sapiens	0	0	0	0	0	0	0	0	0	0	0	62528	0	0	0	0	0	76324	0	0	0	80637	0	38508	0	0	0
1545	Transcription elongation factor A protein-like 3	TCEAL3	TCAL3_HUMAN	23 kDa	Homo sapiens	0	0	0	0	124230	0	0	0	0	0	0	0	0	0	0	0	0	0	0	0	0	0	0	0	0	0	0
1546	Transcription elongation factor B polypeptide 1	TCEB1	ELOC_HUMAN	12 kDa	Homo sapiens	0	0	450330	503830	570240	492010	843240	677290	0	568090	0	470780	665380	0	659160	583580	601160	389080	576240	0	422400	494960	590600	0	781360	0	0
1547	Transcription elongation factor B polypeptide 2	TCEB2	ELOB_HUMAN	13 kDa	Homo sapiens	924910	212380	563470	519700	771570	1116600	765090	1312600	1256600	774190	887980	361630	994280	804040	299750	492770	805690	0	0	391580	653440	477010	322160	231520	489340	670870	0
1548	Transcription factor BTF3	BTF3	BTF3_HUMAN	22 kDa	Homo sapiens	0	368110	0	581190	189210	0	535160	560950	584850	329750	0	0	756840	364780	0	0	413610	0	1036200	0	1092300	1790000	0	0	0	0	0
1549	Transcription factor BTF3 homolog 4	BTF3L4	BT3L4_HUMAN	17 kDa	Homo sapiens	0	0	0	0	0	0	383900	0	0	0	0	0	0	0	0	0	0	0	0	0	0	0	0	0	0	0	0
1550	Transcription intermediary factor 1-beta	TRIM28	TIF1B_HUMAN	89 kDa	Homo sapiens	775820	589780	517300	720450	507530	832980	454580	450130	346170	616700	385520	1040600	458380	822660	676240	547070	317030	668090	321830	620820	855270	986550	225340	1026200	578750	0	0
1551	Transcriptional activator protein Pur-alpha	PURA	PURA_HUMAN	35 kDa	Homo sapiens	0	0	0	0	424330	0	0	512190	0	0	0	0	0	0	0	0	0	561710	0	0	0	0	0	0	0	0	0
1552	Transcriptional activator protein Pur-beta	PURB	PURB_HUMAN	33 kDa	Homo sapiens	0	0	0	0	0	0	0	0	0	0	0	90093	0	0	0	0	0	0	0	0	0	235890	0	0	0	200560	0
1553	Transcriptional coactivator YAP1	YAP1	YAP1_HUMAN	54 kDa	Homo sapiens	0	0	0	0	0	0	0	74911	0	0	0	0	0	0	0	0	0	0	0	0	0	0	0	0	0	0	0
1554	Transducin beta-like protein 2	TBL2	TBL2_HUMAN	50 kDa	Homo sapiens	146310	0	508150	366550	0	0	820010	0	80491	0	0	229370	242370	156070	0	204600	157810	358560	63655	309110	0	487810	0	169090	134410	0	166180
1555	Transferrin receptor protein 1	TFRC	TFR1_HUMAN	85 kDa	Homo sapiens	518580	711790	659840	584450	461850	949880	474550	604460	615590	759800	528830	282710	446520	534010	576170	758430	576920	412340	640220	531160	469060	742100	550260	581330	496890	740870	212220
1556	Transformer-2 protein homolog beta	TRA2B	TRA2B_HUMAN	34 kDa	Homo sapiens	416540	0	320220	393690	337450	258910	334580	407290	313600	0	100370	332110	295230	161170	342310	278840	301010	274740	246740	210640	242730	0	400060	125550	366690	216450	152320
1557	Transforming growth factor beta-1-induced transcript 1 protein	TGFB1I1	TGFI1_HUMAN	50 kDa	Homo sapiens	593080	350210	136120	178730	425140	0	162280	411200	292340	393170	419020	298970	257530	683760	497760	454600	634770	290770	373100	221690	565800	507990	313080	0	33349	0	0
1558	Transforming growth factor-beta-induced protein ig-h3	TGFBI	BGH3_HUMAN	75 kDa	Homo sapiens	363920	333020	781390	971980	851100	474110	1182300	1393000	1430000	662970	522150	542340	745070	726390	501860	1067900	1576800	1287500	1132700	484970	425190	625010	776290	695260	1507200	1173300	1430600
1559	Transforming protein RhoA	RHOA	RHOA_HUMAN	22 kDa	Homo sapiens	0	0	727000	340010	165280	6693600	268520	989320	0	328730	0	0	0	0	176950	457260	723830	269730	422950	0	241480	0	93259	0	0	34666	0
1560	Transgelin	TAGLN	TAGL_HUMAN	23 kDa	Homo sapiens	4927900	5040600	6442500	6992900	8460200	3808400	5761900	5241300	6282700	9153200	5285700	4255400	9070900	5875800	7136300	7845900	7323400	5170700	8114800	4387300	6539900	5061400	6605000	5208400	5416500	6201800	3738200
1561	Transgelin-2	TAGLN2	TAGL2_HUMAN	22 kDa	Homo sapiens	1368600	2146300	4901400	2472200	3571000	2001300	4641700	3483700	3016100	3712500	2923600	3859600	3997700	2446500	3109300	3812900	3665300	2492800	4845700	3464400	3342800	3876500	4730600	2761500	2345700	4117200	1635100
1562	Transient receptor potential cation channel subfamily V member 2	TRPV2	TRPV2_HUMAN	86 kDa	Homo sapiens	40077	0	0	196450	0	0	0	0	0	0	0	0	0	0	0	0	0	0	0	0	0	0	0	0	0	0	0
1563	Transitional endoplasmic reticulum ATPase	VCP	TERA_HUMAN	89 kDa	Homo sapiens	1856600	1323900	1802800	2074100	1914700	2409000	1551200	1696400	1816600	2792800	2525400	2071800	2455300	2284700	1744400	1909500	2143100	2862000	2152700	2486600	2289800	1912800	2782800	1842800	1648600	2089400	2872900
1564	Transketolase	TKT	TKT_HUMAN	68 kDa	Homo sapiens	1186700	1115800	1368000	1487200	1562800	1404100	2886700	1717800	1735700	2725100	816180	1162400	1646300	874810	1617700	2318900	2535200	1051500	1784800	1270800	824930	1377000	1837000	1169100	721010	1429300	720990
1565	Translation initiation factor eIF-2B subunit alpha	EIF2B1	EI2BA_HUMAN	34 kDa	Homo sapiens	0	0	0	0	0	0	0	0	0	0	0	0	0	0	0	43062	0	0	0	0	0	0	0	0	46533	0	0
1566	Translation initiation factor eIF-2B subunit gamma	EIF2B3	EI2BG_HUMAN	50 kDa	Homo sapiens	0	0	0	0	0	0	0	0	0	0	0	0	0	0	0	0	0	0	0	0	0	167590	0	0	0	0	0
1567	Translational activator GCN1	GCN1L1	GCN1L_HUMAN	293 kDa	Homo sapiens	214660	258360	226110	222560	186660	211950	268000	336070	165930	300860	164790	189600	168630	123960	185210	152270	233980	127120	241870	318540	224670	193580	249220	271090	139660	275150	154040
1568	Translationally-controlled tumor protein	TPT1	TCTP_HUMAN	20 kDa	Homo sapiens	612790	537920	734990	931380	554780	944690	988020	525110	0	304600	271630	2410500	746340	1107800	492510	263590	479180	1499200	941450	314080	371800	862050	564900	723750	655710	0	386770
1569	Translin	TSN	TSN_HUMAN	26 kDa	Homo sapiens	269020	230440	450790	491600	540700	284320	390600	377890	502020	409880	239560	413220	619650	181770	446700	546610	293510	478210	338960	119060	1007800	432070	509680	150420	0	353970	159860
1570	Translocation protein SEC62	SEC62	SEC62_HUMAN	46 kDa	Homo sapiens	0	0	0	0	129990	189150	0	96182	0	0	0	176960	0	152200	0	0	0	199020	0	56720	0	243270	0	142360	0	0	0
1571	Translocation protein SEC63 homolog	SEC63	SEC63_HUMAN	88 kDa	Homo sapiens	0	0	0	0	0	0	206800	0	0	191600	0	0	0	0	0	209020	0	188150	0	0	0	0	0	0	0	360440	0
1572	Translocator protein	TSPO	TSPOA_HUMAN	19 kDa	Homo sapiens	0	0	502100	0	0	194600	0	0	0	348220	0	0	0	0	0	0	0	0	0	0	0	0	0	0	0	326680	0
1573	Translocon-associated protein subunit alpha	SSR1	SSRA_HUMAN	32 kDa	Homo sapiens	0	2707500	0	0	0	2090200	0	0	0	624180	2253800	2664400	2491800	3056100	0	2475300	744560	0	842210	0	3461600	2946300	2488600	0	0	2279100	2105800
1574	Translocon-associated protein subunit delta	SSR4	SSRD_HUMAN	19 kDa	Homo sapiens	759480	1189600	788250	1370200	729510	1558100	3003600	1477500	1202800	470900	979590	1576100	738670	0	734560	2353800	846930	2958800	952760	1019500	1564400	1037700	1750400	708260	1177400	1283100	1488000
1575	Translocon-associated protein subunit gamma	SSR3	SSRG_HUMAN	21 kDa	Homo sapiens	0	0	684090	0	161650	0	498610	165950	611480	397660	492360	0	0	0	463930	116950	0	0	524680	0	0	0	157650	0	0	631710	490520
1576	Transmembrane 9 superfamily member 2	TM9SF2	TM9S2_HUMAN	76 kDa	Homo sapiens	0	0	236720	0	0	75730	0	643550	402020	425770	0	224200	0	0	0	0	0	154920	0	0	125270	50375	0	0	0	149440	0
1577	Transmembrane 9 superfamily member 3	TM9SF3	TM9S3_HUMAN	68 kDa	Homo sapiens	0	0	0	641670	0	0	688070	620190	547950	180990	402720	0	593110	391850	234570	0	0	337290	487850	369240	482350	0	523610	402560	295570	341140	0
1578	Transmembrane 9 superfamily member 4	TM9SF4	TM9S4_HUMAN	75 kDa	Homo sapiens	0	0	0	0	418960	0	0	0	0	0	0	0	436690	0	435980	0	0	0	0	0	0	0	0	0	0	0	0
1579	Transmembrane emp24 domain-containing protein 10	TMED10	TMEDA_HUMAN	25 kDa	Homo sapiens	982370	616180	588470	809780	240790	1690400	0	559280	1857600	1212300	0	1240500	989580	668440	1103400	700370	1536000	732950	0	632500	1117200	0	2029200	948830	1687300	713300	963410
1580	Transmembrane emp24 domain-containing protein 7	TMED7	TMED7_HUMAN	25 kDa	Homo sapiens	0	608910	0	413350	436770	0	420600	420480	656140	428760	466710	671700	392170	373050	393850	289240	398260	474840	387410	474280	654230	535820	0	465560	884470	419060	623190
1581	Transmembrane emp24 domain-containing protein 9	TMED9	TMED9_HUMAN	27 kDa	Homo sapiens	505860	1263000	591410	549710	545120	2742400	0	567970	965760	0	382080	0	0	0	0	0	0	1718900	500640	0	2399300	1567100	554960	479440	460360	699550	369780
1582	Transmembrane protein 109	TMEM109	TM109_HUMAN	26 kDa	Homo sapiens	0	0	0	0	0	0	0	0	0	0	449840	0	0	0	0	0	0	0	0	0	0	0	0	0	0	0	330450
1583	Transmembrane protein 119	TMEM119	TM119_HUMAN	29 kDa	Homo sapiens	464790	0	568520	478820	0	0	0	394360	518800	0	64147	523050	0	0	509270	0	0	0	0	0	496910	0	0	421930	0	0	0
1584	Transmembrane protein 165	TMEM165	TM165_HUMAN	35 kDa	Homo sapiens	0	0	448580	0	0	0	641430	0	0	0	0	0	0	0	565810	0	0	0	0	0	0	0	0	712160	687740	189550	0
1585	Transmembrane protein 214	TMEM214	TM214_HUMAN	77 kDa	Homo sapiens	256670	0	167600	268470	275270	280810	258520	343400	211490	93252	0	234520	123050	0	160780	134580	226820	244780	253210	306160	312340	310970	432420	181650	180640	296560	0
1586	Transmembrane protein 263	TMEM263	TM263_HUMAN	12 kDa	Homo sapiens	792140	0	296410	2143700	290640	0	1036200	1147500	819070	0	0	1052800	0	0	0	1259400	957960	0	0	0	0	610220	0	0	0	845130	0
1587	Transmembrane protein 33	TMEM33	TMM33_HUMAN	28 kDa	Homo sapiens	0	0	0	471700	480460	0	0	462880	382880	0	0	0	528370	0	486680	0	0	0	0	0	0	0	0	0	0	333230	0
1588	Transmembrane protein 43	TMEM43	TMM43_HUMAN	45 kDa	Homo sapiens	1390500	473600	685520	510530	1109200	704060	796950	561220	694020	1444800	470050	790310	619180	737040	818720	737610	1310700	1023000	880750	848130	1221200	579040	715120	301850	296560	0	207080
1589	Transportin-1	TNPO1	TNPO1_HUMAN	102 kDa	Homo sapiens	554180	580690	355460	430980	373120	614500	536750	291460	418020	453220	620180	375330	528730	553700	353900	454870	458410	606220	489340	558390	485820	295160	532200	479360	381410	408660	386390
1590	Tricarboxylate transport protein, mitochondrial	SLC25A1	TXTP_HUMAN	34 kDa	Homo sapiens	0	336360	406330	365110	372020	497930	0	287620	361510	217900	0	553280	184540	0	224600	387500	243940	327190	352650	0	198110	0	308130	0	0	252310	0
1591	Trifunctional enzyme subunit alpha, mitochondrial	HADHA	ECHA_HUMAN	83 kDa	Homo sapiens	732650	786440	630400	1019300	976360	1009300	697670	525180	944750	801350	649430	641880	581770	723560	732500	410270	900690	779530	636010	902740	477750	1092700	809180	631350	744520	692340	815190
1592	Trifunctional enzyme subunit beta, mitochondrial	HADHB	ECHB_HUMAN	51 kDa	Homo sapiens	618520	406200	518420	590000	330530	343600	369170	420340	472160	275430	245200	424670	292660	323950	308770	274180	461860	523470	307460	539200	364100	413590	309220	347870	366610	242580	440570
1593	Trifunctional purine biosynthetic protein adenosine-3	GART	PUR2_HUMAN	108 kDa	Homo sapiens	204050	0	265900	360870	257830	225920	460220	389020	471670	361380	0	233820	299560	215710	430460	646840	317880	198130	238200	262700	208750	356320	362260	304960	247440	421820	0
1594	Triosephosphate isomerase	TPI1	TPIS_HUMAN	31 kDa	Homo sapiens	5751200	4174000	7089600	8660000	7486200	4278800	8114400	8327400	8328400	7597400	6068100	6622800	5200500	6150400	6956700	7174100	4558600	5133800	7281000	5188200	6815800	8595100	8058700	5654400	7432600	5107200	4876000
1595	Tripeptidyl-peptidase 1	TPP1	TPP1_HUMAN	61 kDa	Homo sapiens	0	65462	589560	340740	1019100	0	675400	265530	679430	524570	0	466240	544170	0	0	0	0	323890	716260	466250	394860	0	683450	0	549170	196030	0
1596	Tripeptidyl-peptidase 2	TPP2	TPP2_HUMAN	138 kDa	Homo sapiens	0	0	0	0	0	0	0	0	0	0	0	0	134250	0	0	81133	0	0	0	0	0	0	0	0	0	0	0
1597	Trophoblast glycoprotein	TPBG	TPBG_HUMAN	46 kDa	Homo sapiens	0	178900	0	312140	474610	0	244200	0	0	0	182500	319020	0	0	0	0	0	344080	0	0	292150	134080	0	0	0	0	0
1598	Tropomodulin-3	TMOD3	TMOD3_HUMAN	40 kDa	Homo sapiens	486400	507740	1314800	519720	832890	695010	587530	554210	845730	679540	0	0	597230	564690	752250	708390	706880	564860	534100	0	705710	623650	782950	1058400	321210	379750	0
1599	Tropomyosin alpha-1 chain	TPM1	TPM1_HUMAN	33 kDa	Homo sapiens	1580200	1500400	1727400	2132400	1361300	1731300	1564300	2243900	2147500	1699900	1819300	2866800	1737700	1331800	2289900	1958200	2363800	2386000	1971300	1662100	1508000	1909600	2761400	2374400	865550	1708300	1081500
1600	Tropomyosin alpha-3 chain	TPM3	TPM3_HUMAN	33 kDa	Homo sapiens	2115800	1379500	1907200	3389300	2074000	1927400	4030200	3103900	2915400	2211800	887520	2512500	2110800	1395300	2757400	3740500	5296200	3062500	1439200	1939000	5039900	4664900	3804900	2514200	1351800	2856700	1188100
1601	Tropomyosin alpha-4 chain	TPM4	TPM4_HUMAN	29 kDa	Homo sapiens	3948100	2550500	5121200	5396100	4065300	4669600	5432400	6375100	5095600	5515900	2675200	3334800	8896800	5203700	3790400	7088700	5056600	4303700	6001200	3632300	3453200	4626300	5831500	4602000	5563200	3782800	2083100
1602	Tropomyosin beta chain	TPM2	TPM2_HUMAN	33 kDa	Homo sapiens	804160	610730	1063800	678020	775590	583120	931480	572090	624310	1026400	540730	1073500	1098600	574080	953950	911540	885730	1137100	844190	1027600	825770	724000	1116600	611500	638100	554290	527450
1603	Tryptophan--tRNA ligase, cytoplasmic	WARS	SYWC_HUMAN	53 kDa	Homo sapiens	942590	713120	588270	873710	679790	862740	776510	893290	879020	714540	948400	561710	866260	553960	921940	739790	929940	612390	848840	874200	848670	519990	905920	527810	592820	1160000	473920
1604	Tubulin alpha-1C chain	TUBA1C	TBA1C_HUMAN	50 kDa	Homo sapiens	5561600	4480800	3542400	3430300	3822800	10000000	4507000	11700000	3231900	3628900	13000000	7239200	5175100	24700000	3616700	7442700	3042200	8312800	5486600	6034500	2559800	11500000	2112500	42400000	0	5765300	30300000
1605	Tubulin alpha-4A chain	TUBA4A	TBA4A_HUMAN	50 kDa	Homo sapiens	0	0	6011200	5872900	5504700	4140700	3065900	3413100	4221700	5151100	0	4091600	4969900	3373900	0	3745900	0	3407700	4151600	0	4584100	4075700	6474400	0	0	0	1767400
1606	Tubulin beta chain	TUBB	TBB5_HUMAN	50 kDa	Homo sapiens	6446100	22200000	13200000	51000000	29600000	14600000	10200000	16000000	9733200	28500000	24600000	8535600	17000000	22100000	9047100	21100000	8288200	7651700	26200000	22600000	15700000	7780800	10200000	18200000	10700000	8681500	17000000
1607	Tubulin beta-2A chain	TUBB2A	TBB2A_HUMAN	50 kDa	Homo sapiens	1512400	1221600	1448600	0	1206800	1557500	1809600	1605800	1189400	731090	7771600	1831800	1612600	0	1334800	1100300	1178500	1186200	792600	2909900	382460	612160	993620	3395100	0	0	0
1608	Tubulin beta-3 chain	TUBB3	TBB3_HUMAN	50 kDa	Homo sapiens	2187200	4372900	4159400	1022100	1698700	1860500	1954500	2235100	3123800	2944000	1690900	1832000	1771100	2397100	2992100	2805800	2467200	3065500	2365600	2987200	1442200	1897100	2914200	2610200	1284700	2406200	2407300
1609	Tubulin beta-4A chain	TUBB4A	TBB4A_HUMAN	50 kDa	Homo sapiens	0	0	0	0	0	794360	0	0	0	0	0	0	0	0	0	0	0	0	0	0	0	0	0	0	0	0	0
1610	Tubulin beta-4B chain	TUBB4B	TBB4B_HUMAN	50 kDa	Homo sapiens	0	2803900	0	0	0	994500	0	0	0	0	0	0	0	0	0	0	0	0	1555400	0	947650	0	0	0	0	0	0
1611	Tubulin beta-6 chain	TUBB6	TBB6_HUMAN	50 kDa	Homo sapiens	1811400	1229400	2298700	2632800	1308500	962070	1270200	1138900	1031900	1448000	2648300	1251000	1102500	2303600	941360	1704300	1283600	2217900	1064500	1954000	1076400	2015500	1561400	1826200	1666200	1151700	1135100
1612	Tubulin-folding cofactor B	TBCB	TBCB_HUMAN	27 kDa	Homo sapiens	196050	0	477730	626690	605500	367920	1078800	635690	829680	526320	155710	297430	589360	264770	704280	854950	741770	222670	542470	194780	379790	352970	632520	408710	466740	653280	104580
1613	Tubulin-specific chaperone A	TBCA	TBCA_HUMAN	13 kDa	Homo sapiens	645870	607620	794620	372600	566010	499680	983220	942530	1372800	1003500	569270	674230	539290	747630	591840	1512400	958580	131400	971520	472930	638930	189780	596200	669790	1268500	1069600	0
1614	Tubulin-specific chaperone D	TBCD	TBCD_HUMAN	133 kDa	Homo sapiens	0	0	0	0	0	0	77326	0	0	0	0	0	0	0	0	75024	0	0	0	0	0	0	0	0	0	0	0
[truncated: 114 more rows]

## Sheet: Supp.Table 4B
Supplmentary Table 4B: Peptide Counts
[truncated: 1,730 more rows]

## Sheet: Supp.Table 5
Supplementary Table 5: Proteome alignment (p<0.1)
[truncated: 331 more rows]

[truncated: 2 more sheets: Supp.Table 6, Supp.Table 7]
